# Supplementary material for: Computationally guided in-vitro vascular growth model reveals causal link between flow oscillations and disorganized neotissue
Source: Commun Biol. 2021 May 10;4:546. doi: 10.1038/s42003-021-02065-6 (PMC8110791; doi:10.1038/s42003-021-02065-6)
Supplement: Supplementary file 4 — Supplementary Data 1 [file 42003_2021_2065_MOESM4_ESM.xlsx]

## Sheet: Title page
Supplementary Data
to
Computationally guided in-vitro vascular growth model reveals causal link between flow oscillations and disorganized neotissue

## Sheet: Fig. 2
Fig. 2B (middle)		Fig. 2B (right)		Fig. 2C (top middle)		Fig. 2C (top right)		Fig. 2C (bottom middle)		Fig. 2C (bottom right)
strain (%)	probability (-)	percentile	strain (%)	TAWSS (Pa)	probability (-)	percentile	TAWSS (Pa)	OSI (-)	probability (-)	percentile	OSI (-)
0.0222222	0.00204388	0.00279075	0.00279075	0.222222	0	0.0107429	1.03756	5.55556e-05	0.126869	0.010344	4.32497e-05
0.0666667	0.00318588	0.005261	0.005261	0.666667	0	0.0209978	1.03992	0.000166667	0.125903	0.0215259	4.34174e-05
0.111111	0.00318788	0.00829969	0.00829969	1.11111	0.0219405	0.0321157	1.04083	0.000277778	0.128048	0.0328146	4.80456e-05
0.155556	0.0038028	0.0110785	0.0110785	1.55556	0.0452878	0.0426884	1.04272	0.000388889	0.124522	0.041439	4.86629e-05
0.2	0.00418507	0.0142067	0.0142067	2	0.0401569	0.0535759	1.0447	0.0005	0.106339	0.0488284	5.32399e-05
0.244444	0.00471629	0.0168604	0.0168604	2.44444	0.0340024	0.0646214	1.04508	0.000611111	0.0892379	0.0608391	5.43125e-05
0.288889	0.00638972	0.0208406	0.0208406	2.88889	0.0340985	0.0758861	1.04637	0.000722222	0.0616446	0.0690277	5.43341e-05
0.333333	0.00668582	0.0241728	0.0241728	3.33333	0.0385884	0.0857824	1.04718	0.000833333	0.0462891	0.0814608	5.47426e-05
0.377778	0.00716479	0.0281351	0.0281351	3.77778	0.0269578	0.0954312	1.0472	0.000944444	0.0316782	0.0944007	5.48093e-05
0.422222	0.00808239	0.0325474	0.0325474	4.22222	0.0371496	0.10672	1.04938	0.00105556	0.0263102	0.105942	5.51966e-05
0.466667	0.00809452	0.0359161	0.0359161	4.66667	0.0738008	0.117035	1.05112	0.00116667	0.023245	0.113043	5.53318e-05
0.511111	0.0114039	0.0388572	0.0388572	5.11111	0.106738	0.127063	1.05321	0.00127778	0.021484	0.125186	5.5404e-05
0.555556	0.0131167	0.0428562	0.0428562	5.55556	0.13219	0.138089	1.05545	0.00138889	0.0176049	0.137141	5.54467e-05
0.6	0.017812	0.0466443	0.0466443	6	0.11463	0.149514	1.05651	0.0015	0.0149343	0.148745	5.55843e-05
0.644444	0.0314263	0.0496894	0.0496894	6.44444	0.0689964	0.158431	1.05744	0.00161111	0.0143748	0.159623	5.56426e-05
0.688889	0.0418911	0.0531423	0.0531423	6.88889	0.0549955	0.168301	1.05805	0.00172222	0.0106866	0.17087	5.57109e-05
0.733333	0.0382647	0.0564166	0.0564166	7.33333	0.0434464	0.178635	1.06017	0.00183333	0.0110291	0.181755	5.5846e-05
0.777778	0.0429159	0.0605763	0.0605763	7.77778	0.0343203	0.189434	1.06085	0.00194444	0.00611263	0.193766	5.60717e-05
0.822222	0.067987	0.0640444	0.0640444	8.22222	0.0229386	0.200665	1.06116	0.00205556	0.00505625	0.206527	5.62037e-05
0.866667	0.0589206	0.0674547	0.0674547	8.66667	0.0201695	0.211978	1.06128	0.00216667	0.00154073	0.216848	5.64376e-05
0.911111	0.0543051	0.0714635	0.0714635	9.11111	0.0131475	0.22218	1.06142	0.00227778	0.00133081	0.231454	5.64681e-05
0.955556	0.0470332	0.0745641	0.0745641	9.55556	0.0127215	0.23138	1.06449	0.00238889	0.00128115	0.24452	5.64736e-05
1	0.0426397	0.0769991	0.0769991	10	0.00839086	0.241693	1.06561	0.0025	0.00112937	0.256211	5.65974e-05
1.04444	0.0361403	0.079515	0.079515	10.4444	0.00315115	0.251735	1.06624	0.00261111	0.000223027	0.266967	5.66302e-05
1.08889	0.0337764	0.0828103	0.0828103	10.8889	0.00178705	0.262803	1.06655	0.00272222	0	0.2773	5.66352e-05
1.13333	0.0346716	0.0863689	0.0863689	11.3333	0.00187678	0.272478	1.06728	0.00283333	0.000128661	0.288253	5.66738e-05
1.17778	0.0371529	0.0894094	0.0894094	11.7778	0.00127814	0.281679	1.06855	0.00294444	8.88918e-05	0.301415	5.68324e-05
1.22222	0.0390831	0.0929471	0.0929471	12.2222	0.00110296	0.292573	1.07302	0.00305556	0.000100574	0.312714	5.69158e-05
1.26667	0.0433032	0.0961448	0.0961448	12.6667	0.00134259	0.303244	1.07337	0.00316667	9.90076e-05	0.324147	5.69652e-05
1.31111	0.0571695	0.100233	0.100233	13.1111	0.000929503	0.314197	1.07461	0.00327778	0.000234039	0.335751	5.72192e-05
1.35556	0.026951	0.103201	0.103201	13.5556	0.000500079	0.325668	1.0796	0.00338889	0	0.345969	5.72628e-05
1.4	0.0152738	0.106167	0.106167	14	0.00031696	0.337056	1.08274	0.0035	0	0.356157	5.73655e-05
1.44444	0.00947779	0.1104	0.1104	14.4444	0.000335898	0.347825	1.08353	0.00361111	0	0.371764	5.73679e-05
1.48889	0.00826311	0.113502	0.113502	14.8889	0.000528063	0.356254	1.08417	0.00372222	0.000269727	0.382108	5.7436e-05
1.53333	0.00800659	0.117705	0.117705	15.3333	0.000795996	0.365883	1.08472	0.00383333	0	0.395796	5.74454e-05
1.57778	0.00681094	0.12148	0.12148	15.7778	0.000143299	0.376107	1.08645	0.00394444	0	0.40962	5.7482e-05
1.62222	0.00541276	0.124969	0.124969	16.2222	0.000269602	0.385674	1.08804	0.00405556	0	0.4205	5.76035e-05
1.66667	0.00384879	0.127637	0.127637	16.6667	0.000221803	0.397413	1.09045	0.00416667	0.000188643	0.434756	5.76195e-05
1.71111	0.00357589	0.130747	0.130747	17.1111	0	0.408132	1.09059	0.00427778	0.000302642	0.444987	5.79198e-05
1.75556	0.00372171	0.133928	0.133928	17.5556	0.000400822	0.416384	1.09095	0.00438889	0	0.455077	5.79747e-05
1.8	0.00324949	0.137851	0.137851	18	0	0.426695	1.09274	0.0045	0.000285838	0.466214	5.82329e-05
1.84444	0.00324965	0.141241	0.141241	18.4444	0	0.437358	1.09289	0.00461111	0	0.477256	5.8253e-05
1.88889	0.00286776	0.143935	0.143935	18.8889	0.000352017	0.446475	1.09457	0.00472222	0	0.488809	5.82831e-05
1.93333	0.00249285	0.147447	0.147447	19.3333	0	0.457989	1.09518	0.00483333	0.000159671	0.50246	5.82966e-05
1.97778	0.0026929	0.150538	0.150538	19.7778	0	0.469561	1.09783	0.00494444	0	0.513691	5.83159e-05
		0.15355	0.15355			0.476179	1.10266			0.524233	5.83833e-05
		0.156096	0.156096			0.486057	1.10516			0.534683	5.84192e-05
		0.158341	0.158341			0.495355	1.10587			0.54405	5.84261e-05
		0.161477	0.161477			0.507147	1.10763			0.554322	5.84568e-05
		0.164474	0.164474			0.516188	1.10778			0.563511	5.85553e-05
		0.167776	0.167776			0.526091	1.10837			0.577295	5.86738e-05
		0.170718	0.170718			0.538262	1.10926			0.591666	5.86882e-05
		0.172488	0.172488			0.544642	1.11354			0.602023	5.8731e-05
		0.176391	0.176391			0.555321	1.1144			0.613772	5.88191e-05
		0.179331	0.179331			0.566821	1.11486			0.625597	5.88608e-05
		0.182244	0.182244			0.577289	1.11642			0.639517	5.90011e-05
		0.185214	0.185214			0.584506	1.11729			0.650239	5.90234e-05
		0.188226	0.188226			0.595181	1.11758			0.660709	5.90705e-05
		0.191298	0.191298			0.60237	1.11971			0.670812	5.91787e-05
		0.193601	0.193601			0.613232	1.12032			0.681792	5.92154e-05
		0.19664	0.19664			0.623394	1.12228			0.691572	5.92457e-05
		0.19953	0.19953			0.635176	1.12302			0.70519	5.92656e-05
		0.202395	0.202395			0.647609	1.12504			0.716455	5.92705e-05
		0.205403	0.205403			0.659163	1.12514			0.727789	5.92712e-05
		0.208429	0.208429			0.668852	1.12709			0.745825	5.92973e-05
		0.210945	0.210945			0.677754	1.12779			0.756895	5.93215e-05
		0.214034	0.214034			0.688066	1.12918			0.767109	5.94203e-05
		0.216479	0.216479			0.694785	1.13016			0.778756	5.94703e-05
		0.219187	0.219187			0.704727	1.1303			0.787725	5.94749e-05
		0.223164	0.223164			0.717256	1.13503			0.799499	5.94781e-05
		0.227393	0.227393			0.728116	1.13723			0.809454	5.95064e-05
		0.231107	0.231107			0.739414	1.13735			0.820003	5.95235e-05
		0.234182	0.234182			0.749802	1.13835			0.831029	5.95246e-05
		0.237393	0.237393			0.760147	1.14005			0.842262	5.95293e-05
		0.240287	0.240287			0.770128	1.14105			0.85312	5.95323e-05
		0.244472	0.244472			0.780604	1.14112			0.864952	5.95974e-05
		0.247145	0.247145			0.788631	1.14279			0.875772	5.96092e-05
		0.250323	0.250323			0.799088	1.14434			0.885819	5.97512e-05
		0.254623	0.254623			0.809039	1.14516			0.90052	5.98038e-05
		0.256954	0.256954			0.819491	1.14528			0.911587	5.9854e-05
		0.259955	0.259955			0.831768	1.1464			0.924959	5.98556e-05
		0.263166	0.263166			0.841053	1.15253			0.935926	5.98593e-05
		0.266501	0.266501			0.851205	1.15363			0.947203	5.9877e-05
		0.269954	0.269954			0.861555	1.15428			0.958776	5.99023e-05
		0.272744	0.272744			0.870007	1.15573			0.969988	5.99253e-05
		0.276167	0.276167			0.880862	1.15629			0.981105	5.99582e-05
		0.279822	0.279822			0.888165	1.15728			0.99198	5.99846e-05
		0.282807	0.282807			0.899763	1.1578			1.00149	5.99868e-05
		0.286431	0.286431			0.90855	1.15849			1.01207	6.00158e-05
		0.289272	0.289272			0.918802	1.16021			1.02214	6.00591e-05
		0.292361	0.292361			0.929375	1.16148			1.03325	6.00654e-05
		0.295692	0.295692			0.940173	1.16558			1.04375	6.00766e-05
		0.299104	0.299104			0.950163	1.16633			1.05445	6.00786e-05
		0.303465	0.303465			0.961365	1.16768			1.06486	6.01214e-05
		0.306361	0.306361			0.975818	1.17208			1.07583	6.01357e-05
		0.309501	0.309501			0.986376	1.17274			1.08659	6.0137e-05
		0.313809	0.313809			0.999096	1.17701			1.09768	6.01489e-05
		0.316843	0.316843			1.01056	1.17718			1.10868	6.02705e-05
		0.31935	0.31935			1.02057	1.17765			1.11944	6.03713e-05
		0.322276	0.322276			1.03063	1.18189			1.13139	6.04097e-05
		0.325437	0.325437			1.04586	1.18278			1.14312	6.04148e-05
		0.32786	0.32786			1.05933	1.18509			1.15359	6.0419e-05
		0.331186	0.331186			1.07434	1.18659			1.16489	6.04352e-05
		0.333918	0.333918			1.08419	1.18843			1.18051	6.04992e-05
		0.337174	0.337174			1.09426	1.19002			1.19162	6.05035e-05
		0.340569	0.340569			1.1094	1.19142			1.2022	6.05338e-05
		0.343522	0.343522			1.11992	1.19205			1.21327	6.0538e-05
		0.346411	0.346411			1.13066	1.1928			1.22263	6.05716e-05
		0.349305	0.349305			1.14077	1.19372			1.23377	6.06254e-05
		0.352384	0.352384			1.1535	1.1958			1.2448	6.06294e-05
		0.356859	0.356859			1.16306	1.19821			1.25575	6.06607e-05
		0.360106	0.360106			1.17371	1.20056			1.26659	6.06712e-05
		0.363137	0.363137			1.1858	1.20067			1.27739	6.07305e-05
		0.366199	0.366199			1.20598	1.20078			1.28833	6.07414e-05
		0.369151	0.369151			1.21643	1.20115			1.3026	6.07532e-05
		0.372289	0.372289			1.22709	1.20138			1.31413	6.07678e-05
		0.375087	0.375087			1.23795	1.20443			1.33505	6.07748e-05
		0.377715	0.377715			1.24998	1.20518			1.34602	6.07898e-05
		0.380891	0.380891			1.25997	1.2052			1.35704	6.08082e-05
		0.384043	0.384043			1.26993	1.21172			1.368	6.08756e-05
		0.388163	0.388163			1.28053	1.21394			1.3785	6.09458e-05
		0.391151	0.391151			1.29081	1.21457			1.39307	6.09844e-05
		0.3941	0.3941			1.30098	1.21574			1.40333	6.10373e-05
		0.397241	0.397241			1.31076	1.21638			1.41283	6.10563e-05
		0.399639	0.399639			1.32602	1.21721			1.42399	6.10989e-05
		0.402511	0.402511			1.33977	1.21727			1.43481	6.11119e-05
		0.405503	0.405503			1.35162	1.21729			1.44675	6.11217e-05
		0.408307	0.408307			1.35962	1.219			1.45765	6.11435e-05
		0.411439	0.411439			1.37214	1.22007			1.46909	6.1162e-05
		0.414255	0.414255			1.38199	1.22226			1.4799	6.12445e-05
		0.416512	0.416512			1.3931	1.2239			1.49048	6.12669e-05
		0.420822	0.420822			1.40318	1.22726			1.50163	6.14185e-05
		0.425039	0.425039			1.41381	1.22746			1.51201	6.14292e-05
		0.428303	0.428303			1.42508	1.2292			1.52258	6.1439e-05
		0.431658	0.431658			1.43536	1.23049			1.53335	6.15242e-05
		0.434868	0.434868			1.45134	1.23067			1.55192	6.15621e-05
		0.437804	0.437804			1.46178	1.232			1.56457	6.15702e-05
		0.442712	0.442712			1.47228	1.23241			1.57736	6.16161e-05
		0.445322	0.445322			1.48226	1.23252			1.59999	6.17429e-05
		0.44858	0.44858			1.49809	1.23454			1.61102	6.17453e-05
		0.451223	0.451223			1.50843	1.23458			1.62183	6.18075e-05
		0.454074	0.454074			1.52467	1.23484			1.63919	6.18589e-05
		0.457199	0.457199			1.53803	1.23655			1.65023	6.18748e-05
		0.460832	0.460832			1.5477	1.23726			1.66198	6.19176e-05
		0.463768	0.463768			1.55819	1.23756			1.67311	6.19541e-05
		0.467036	0.467036			1.57008	1.24011			1.68437	6.19928e-05
		0.470103	0.470103			1.57998	1.24027			1.69509	6.20103e-05
		0.473668	0.473668			1.59595	1.24426			1.7055	6.20584e-05
		0.476846	0.476846			1.60667	1.24693			1.71994	6.20591e-05
		0.479794	0.479794			1.61626	1.24731			1.73074	6.20868e-05
		0.483385	0.483385			1.62909	1.24859			1.74147	6.21075e-05
		0.486317	0.486317			1.63984	1.24862			1.75297	6.21304e-05
		0.489297	0.489297			1.6533	1.24871			1.76396	6.21645e-05
		0.492439	0.492439			1.66292	1.25124			1.77432	6.21912e-05
		0.495478	0.495478			1.67219	1.25951			1.78284	6.22769e-05
		0.498616	0.498616			1.68211	1.25996			1.79249	6.22981e-05
		0.501342	0.501342			1.69417	1.26161			1.80289	6.2332e-05
		0.504642	0.504642			1.70137	1.26204			1.81695	6.2358e-05
		0.507671	0.507671			1.71113	1.26218			1.82743	6.23894e-05
		0.511047	0.511047			1.71961	1.26251			1.83836	6.24374e-05
		0.513904	0.513904			1.73301	1.26308			1.84883	6.24533e-05
		0.518227	0.518227			1.74088	1.26445			1.86163	6.24814e-05
		0.521287	0.521287			1.74971	1.26493			1.87596	6.25006e-05
		0.524712	0.524712			1.76166	1.26717			1.88677	6.25072e-05
		0.529102	0.529102			1.7719	1.26717			1.89845	6.25945e-05
		0.532486	0.532486			1.78278	1.27511			1.91004	6.27587e-05
		0.535836	0.535836			1.79498	1.27548			1.91893	6.28141e-05
		0.538732	0.538732			1.81105	1.27789			1.93028	6.28342e-05
		0.542758	0.542758			1.82162	1.27804			1.94131	6.29133e-05
		0.545766	0.545766			1.83176	1.27874			1.95239	6.30023e-05
		0.548239	0.548239			1.83881	1.28001			1.96191	6.32083e-05
		0.551072	0.551072			1.84925	1.28003			1.97255	6.32312e-05
		0.554193	0.554193			1.85606	1.28113			1.98308	6.32495e-05
		0.559114	0.559114			1.86827	1.2816			1.99382	6.33694e-05
		0.562922	0.562922			1.88217	1.28217			2.00515	6.35286e-05
		0.567323	0.567323			1.8924	1.28246			2.0158	6.35821e-05
		0.570274	0.570274			1.90339	1.28374			2.02655	6.37538e-05
		0.573335	0.573335			1.91387	1.28615			2.03803	6.37724e-05
		0.576004	0.576004			1.9244	1.28659			2.0493	6.38769e-05
		0.579302	0.579302			1.93604	1.28749			2.06328	6.38801e-05
		0.58271	0.58271			1.94552	1.28839			2.07391	6.39361e-05
		0.586083	0.586083			1.95833	1.29183			2.08534	6.39492e-05
		0.589379	0.589379			1.96892	1.29183			2.0963	6.39678e-05
		0.592411	0.592411			1.97923	1.2924			2.10882	6.39928e-05
		0.595576	0.595576			1.989	1.2942			2.11682	6.40658e-05
		0.59874	0.59874			1.99766	1.29996			2.12738	6.40895e-05
		0.601056	0.601056			2.01054	1.30015			2.13798	6.41552e-05
		0.604668	0.604668			2.02124	1.30044			2.14871	6.41829e-05
		0.609058	0.609058			2.032	1.30095			2.16012	6.42321e-05
		0.611877	0.611877			2.04536	1.30109			2.1712	6.4261e-05
		0.614597	0.614597			2.055	1.30667			2.18209	6.43343e-05
		0.618116	0.618116			2.06526	1.30737			2.19264	6.43459e-05
		0.620567	0.620567			2.07616	1.30932			2.20377	6.43997e-05
		0.623313	0.623313			2.0864	1.31063			2.21374	6.44821e-05
		0.625923	0.625923			2.09982	1.31503			2.22432	6.45368e-05
		0.628929	0.628929			2.11046	1.31531			2.23887	6.45405e-05
		0.631613	0.631613			2.12336	1.31571			2.24995	6.45823e-05
		0.634571	0.634571			2.13279	1.31679			2.26345	6.45924e-05
		0.638047	0.638047			2.14017	1.31748			2.2741	6.46072e-05
		0.641131	0.641131			2.14963	1.31893			2.29044	6.47499e-05
		0.644533	0.644533			2.15865	1.31994			2.30206	6.48787e-05
		0.648254	0.648254			2.17084	1.32624			2.31346	6.49178e-05
		0.651698	0.651698			2.18065	1.32929			2.32413	6.51155e-05
		0.654778	0.654778			2.19405	1.3321			2.33487	6.51171e-05
		0.657815	0.657815			2.20258	1.33335			2.34591	6.51811e-05
		0.66091	0.66091			2.2122	1.33791			2.36181	6.52193e-05
		0.663922	0.663922			2.22299	1.33794			2.37363	6.52371e-05
		0.667007	0.667007			2.23358	1.33819			2.38404	6.52793e-05
		0.671766	0.671766			2.24606	1.33835			2.39463	6.5353e-05
		0.674162	0.674162			2.25619	1.33841			2.40521	6.55513e-05
		0.677384	0.677384			2.27313	1.33902			2.41838	6.55983e-05
		0.680339	0.680339			2.28395	1.33905			2.43232	6.56132e-05
		0.683312	0.683312			2.29532	1.33924			2.44358	6.56155e-05
		0.686355	0.686355			2.30645	1.34146			2.45521	6.57853e-05
		0.68909	0.68909			2.32388	1.34173			2.46643	6.58589e-05
		0.691519	0.691519			2.33628	1.34458			2.47668	6.58914e-05
		0.694199	0.694199			2.35593	1.34505			2.48789	6.58927e-05
		0.69678	0.69678			2.36651	1.34576			2.49877	6.59091e-05
		0.699267	0.699267			2.37733	1.3501			2.509	6.59115e-05
		0.702538	0.702538			2.38796	1.35275			2.51958	6.59615e-05
		0.705341	0.705341			2.40018	1.3551			2.53477	6.60837e-05
		0.709691	0.709691			2.4071	1.35605			2.54541	6.61437e-05
		0.712837	0.712837			2.41632	1.3574			2.55826	6.61451e-05
		0.716063	0.716063			2.42636	1.35925			2.56943	6.61717e-05
		0.719168	0.719168			2.44189	1.36147			2.5806	6.62645e-05
		0.722203	0.722203			2.45691	1.3626			2.591	6.62963e-05
		0.725229	0.725229			2.46765	1.36409			2.60623	6.63767e-05
		0.728367	0.728367			2.47593	1.36722			2.61674	6.642e-05
		0.731751	0.731751			2.48595	1.3674			2.62936	6.65013e-05
		0.733796	0.733796			2.50287	1.36873			2.63829	6.65361e-05
		0.736692	0.736692			2.51679	1.36964			2.6496	6.65549e-05
		0.739737	0.739737			2.52606	1.37008			2.6609	6.67286e-05
		0.743593	0.743593			2.53569	1.37436			2.67147	6.67317e-05
		0.748739	0.748739			2.54251	1.37477			2.68202	6.67326e-05
		0.751529	0.751529			2.55375	1.3753			2.69404	6.68703e-05
		0.754275	0.754275			2.57319	1.37681			2.70817	6.69238e-05
		0.757259	0.757259			2.58212	1.37731			2.726	6.70345e-05
		0.760287	0.760287			2.59168	1.37733			2.74078	6.71941e-05
		0.762445	0.762445			2.60466	1.37818			2.75169	6.7212e-05
		0.76541	0.76541			2.61186	1.37958			2.761	6.72928e-05
		0.769073	0.769073			2.62165	1.38631			2.7722	6.73605e-05
		0.771125	0.771125			2.63077	1.38747			2.7834	6.7364e-05
		0.774529	0.774529			2.64095	1.38786			2.79571	6.73711e-05
		0.777389	0.777389			2.64992	1.3879			2.8063	6.74027e-05
		0.780698	0.780698			2.66829	1.39008			2.81746	6.74042e-05
		0.784363	0.784363			2.67771	1.39058			2.82861	6.74095e-05
		0.788461	0.788461			2.69024	1.3908			2.83923	6.74325e-05
		0.791131	0.791131			2.70053	1.39177			2.84978	6.74821e-05
		0.795542	0.795542			2.71245	1.39253			2.86354	6.75035e-05
		0.798582	0.798582			2.72605	1.39415			2.87444	6.75704e-05
		0.802637	0.802637			2.73594	1.39784			2.88491	6.76627e-05
		0.805748	0.805748			2.74646	1.39832			2.89454	6.76889e-05
		0.808068	0.808068			2.75933	1.39854			2.91043	6.77539e-05
		0.811282	0.811282			2.77464	1.40292			2.92104	6.78286e-05
		0.815297	0.815297			2.78543	1.40355			2.93471	6.79209e-05
		0.818218	0.818218			2.7962	1.40436			2.94528	6.79235e-05
		0.820998	0.820998			2.81103	1.40589			2.95641	6.79868e-05
		0.82403	0.82403			2.82141	1.40611			2.9703	6.80518e-05
		0.827297	0.827297			2.83636	1.40664			2.9814	6.80631e-05
		0.82998	0.82998			2.85241	1.40883			2.99577	6.80821e-05
		0.83266	0.83266			2.86286	1.40976			3.00634	6.81239e-05
		0.835714	0.835714			2.87324	1.41076			3.022	6.81548e-05
		0.838517	0.838517			2.88341	1.41079			3.03564	6.81998e-05
		0.841502	0.841502			2.89391	1.41179			3.04694	6.82886e-05
		0.84439	0.84439			2.90308	1.41186			3.05751	6.8303e-05
		0.848911	0.848911			2.91312	1.41195			3.06762	6.83511e-05
		0.851882	0.851882			2.92354	1.41212			3.07814	6.84309e-05
		0.855397	0.855397			2.93446	1.41234			3.09189	6.8459e-05
		0.858363	0.858363			2.94638	1.41329			3.10253	6.85396e-05
		0.86146	0.86146			2.95766	1.4139			3.11633	6.85935e-05
		0.864009	0.864009			2.9675	1.41418			3.1272	6.87252e-05
		0.868531	0.868531			2.98282	1.42027			3.13843	6.87317e-05
		0.872513	0.872513			2.99296	1.42299			3.15294	6.89202e-05
		0.876928	0.876928			3.00604	1.42301			3.16339	6.90662e-05
		0.87951	0.87951			3.02491	1.4232			3.18491	6.91503e-05
		0.883115	0.883115			3.04015	1.42353			3.19856	6.91715e-05
		0.886211	0.886211			3.04866	1.42576			3.21073	6.91921e-05
		0.890016	0.890016			3.05879	1.4259			3.22151	6.92381e-05
		0.893381	0.893381			3.07167	1.42736			3.23195	6.92712e-05
		0.896426	0.896426			3.08266	1.42753			3.2428	6.94434e-05
		0.899216	0.899216			3.09711	1.4287			3.25544	6.95362e-05
		0.902546	0.902546			3.10732	1.43065			3.26565	6.95378e-05
		0.90664	0.90664			3.11839	1.43328			3.27937	6.96617e-05
		0.90948	0.90948			3.13181	1.43579			3.28896	6.96864e-05
		0.913849	0.913849			3.1423	1.43936			3.29881	6.97275e-05
		0.917102	0.917102			3.15234	1.43961			3.30941	6.97949e-05
		0.920141	0.920141			3.16376	1.44022			3.32048	6.98001e-05
		0.92299	0.92299			3.17432	1.44101			3.33437	6.98068e-05
		0.926439	0.926439			3.18414	1.442			3.34483	6.99117e-05
		0.929433	0.929433			3.19643	1.44265			3.35534	6.99307e-05
		0.931377	0.931377			3.20833	1.4432			3.36586	6.9939e-05
		0.934662	0.934662			3.21789	1.44639			3.37645	7.01201e-05
		0.938807	0.938807			3.22831	1.44967			3.39061	7.0144e-05
		0.941032	0.941032			3.23855	1.45154			3.40117	7.02788e-05
		0.944	0.944			3.24761	1.45326			3.4172	7.02907e-05
		0.947233	0.947233			3.25804	1.45446			3.42826	7.03065e-05
		0.949464	0.949464			3.26779	1.45477			3.44053	7.03256e-05
		0.952099	0.952099			3.28008	1.45521			3.45099	7.03966e-05
		0.95668	0.95668			3.28817	1.45585			3.46547	7.04969e-05
		0.959754	0.959754			3.30126	1.4581			3.47834	7.06083e-05
		0.963388	0.963388			3.31202	1.4616			3.48978	7.06354e-05
		0.966464	0.966464			3.32248	1.46199			3.49876	7.06858e-05
		0.969587	0.969587			3.33381	1.46205			3.50894	7.07066e-05
		0.972518	0.972518			3.35278	1.46308			3.52014	7.08503e-05
		0.975697	0.975697			3.36292	1.46417			3.53229	7.08862e-05
		0.978842	0.978842			3.37425	1.4656			3.54253	7.10051e-05
		0.981603	0.981603			3.38379	1.46719			3.5537	7.10477e-05
		0.984836	0.984836			3.3988	1.46781			3.56431	7.11044e-05
		0.987805	0.987805			3.40877	1.46873			3.57531	7.12943e-05
		0.991403	0.991403			3.41886	1.46939			3.58529	7.13495e-05
		0.994537	0.994537			3.42742	1.46967			3.5966	7.13553e-05
		0.997735	0.997735			3.43717	1.47027			3.61676	7.13738e-05
		1.00021	1.00021			3.44763	1.47185			3.62985	7.14106e-05
		1.00398	1.00398			3.45828	1.47197			3.64099	7.14108e-05
		1.00779	1.00779			3.46846	1.47273			3.64984	7.14792e-05
		1.01078	1.01078			3.48199	1.47276			3.66037	7.15889e-05
		1.0141	1.0141			3.4974	1.47555			3.6707	7.1601e-05
		1.01638	1.01638			3.50578	1.47724			3.68667	7.17269e-05
		1.019	1.019			3.51621	1.48064			3.70595	7.18498e-05
		1.02091	1.02091			3.52647	1.48245			3.7154	7.20904e-05
		1.02401	1.02401			3.53477	1.48316			3.7285	7.2115e-05
		1.02721	1.02721			3.54724	1.48538			3.74099	7.22479e-05
		1.03049	1.03049			3.56399	1.48603			3.75179	7.22699e-05
		1.03316	1.03316			3.57497	1.4869			3.76283	7.22868e-05
		1.03618	1.03618			3.58512	1.49279			3.77323	7.23381e-05
		1.0385	1.0385			3.59501	1.49303			3.78435	7.23823e-05
		1.04171	1.04171			3.60621	1.49315			3.79571	7.2489e-05
		1.04605	1.04605			3.61658	1.49435			3.80622	7.25176e-05
		1.05117	1.05117			3.62632	1.49711			3.81686	7.25702e-05
		1.05506	1.05506			3.63408	1.49899			3.82743	7.26403e-05
		1.05821	1.05821			3.64444	1.5026			3.83793	7.27169e-05
		1.06144	1.06144			3.65608	1.50321			3.8484	7.27712e-05
		1.06444	1.06444			3.66787	1.50517			3.85706	7.29694e-05
		1.06673	1.06673			3.68341	1.50531			3.86779	7.29958e-05
		1.06999	1.06999			3.69396	1.50663			3.87811	7.30592e-05
		1.07268	1.07268			3.70223	1.50674			3.8886	7.31243e-05
		1.07609	1.07609			3.7106	1.50773			3.90045	7.31738e-05
		1.07915	1.07915			3.72154	1.50863			3.91823	7.31766e-05
		1.08214	1.08214			3.73578	1.50911			3.93099	7.3316e-05
		1.0842	1.0842			3.74559	1.5093			3.94312	7.33244e-05
		1.08817	1.08817			3.7557	1.51133			3.95406	7.33337e-05
		1.09079	1.09079			3.76626	1.5115			3.96456	7.33846e-05
		1.09433	1.09433			3.78011	1.51197			3.97492	7.34159e-05
		1.09773	1.09773			3.79039	1.51342			3.98538	7.34262e-05
		1.10075	1.10075			3.8006	1.51357			3.99545	7.3436e-05
		1.10358	1.10358			3.81037	1.51445			4.00955	7.34853e-05
		1.10658	1.10658			3.82094	1.5156			4.0219	7.35508e-05
		1.11007	1.11007			3.83119	1.51571			4.03293	7.37043e-05
		1.11227	1.11227			3.84142	1.51603			4.04574	7.37507e-05
		1.11401	1.11401			3.8629	1.51696			4.05687	7.37703e-05
		1.11732	1.11732			3.87282	1.5195			4.06899	7.39092e-05
		1.12061	1.12061			3.88523	1.52191			4.08435	7.39637e-05
		1.12341	1.12341			3.89417	1.52459			4.09567	7.39998e-05
		1.12667	1.12667			3.90539	1.52511			4.10632	7.40054e-05
		1.12978	1.12978			3.91556	1.5294			4.11687	7.41516e-05
		1.13294	1.13294			3.93468	1.53003			4.12947	7.42818e-05
		1.13619	1.13619			3.94626	1.53104			4.14043	7.43256e-05
		1.14044	1.14044			3.95641	1.53299			4.15506	7.4358e-05
		1.14274	1.14274			3.97072	1.53489			4.16676	7.43658e-05
		1.14588	1.14588			3.98107	1.53523			4.18043	7.45835e-05
		1.14928	1.14928			3.99225	1.53594			4.19393	7.46366e-05
		1.15083	1.15083			4.00254	1.53634			4.20436	7.4719e-05
		1.15387	1.15387			4.01309	1.54007			4.2147	7.47479e-05
		1.15686	1.15686			4.02333	1.54391			4.22367	7.4831e-05
		1.15997	1.15997			4.03699	1.54534			4.23641	7.50543e-05
		1.16361	1.16361			4.04965	1.54736			4.24406	7.50979e-05
		1.16649	1.16649			4.06064	1.54749			4.25128	7.51331e-05
		1.1695	1.1695			4.07075	1.55029			4.26173	7.51682e-05
		1.17209	1.17209			4.0925	1.55077			4.27678	7.53848e-05
		1.17524	1.17524			4.10203	1.55092			4.28734	7.5462e-05
		1.17834	1.17834			4.11251	1.55144			4.29811	7.54633e-05
		1.18123	1.18123			4.12655	1.55152			4.3093	7.54717e-05
		1.18419	1.18419			4.13683	1.55337			4.32473	7.56509e-05
		1.18843	1.18843			4.15286	1.55507			4.33972	7.5693e-05
		1.19232	1.19232			4.16396	1.5569			4.35057	7.5722e-05
		1.19509	1.19509			4.17843	1.56177			4.36115	7.57402e-05
		1.1987	1.1987			4.19565	1.56195			4.37167	7.57984e-05
		1.20192	1.20192			4.20696	1.56295			4.38484	7.58072e-05
		1.20546	1.20546			4.21713	1.56645			4.396	7.59177e-05
		1.20855	1.20855			4.2282	1.56681			4.40678	7.59931e-05
		1.21231	1.21231			4.25068	1.56769			4.41732	7.59975e-05
		1.21531	1.21531			4.26096	1.56931			4.42845	7.60489e-05
		1.21854	1.21854			4.27111	1.56977			4.43878	7.60786e-05
		1.22176	1.22176			4.28813	1.57148			4.44909	7.6103e-05
		1.22529	1.22529			4.30059	1.57173			4.46016	7.61824e-05
		1.23181	1.23181			4.31087	1.57174			4.47062	7.62363e-05
		1.23473	1.23473			4.32103	1.57181			4.48216	7.64347e-05
		1.2373	1.2373			4.33076	1.57291			4.49448	7.64984e-05
		1.24018	1.24018			4.34942	1.57355			4.50684	7.65985e-05
		1.24586	1.24586			4.36314	1.57368			4.51724	7.6687e-05
		1.24886	1.24886			4.37335	1.574			4.53602	7.68337e-05
		1.25186	1.25186			4.38744	1.57467			4.54642	7.68415e-05
		1.25484	1.25484			4.39966	1.57588			4.55727	7.68611e-05
		1.25802	1.25802			4.41951	1.57821			4.5678	7.6907e-05
		1.26173	1.26173			4.42973	1.57968			4.57819	7.69679e-05
		1.26452	1.26452			4.43959	1.58149			4.58897	7.69719e-05
		1.26832	1.26832			4.45029	1.58252			4.60006	7.70083e-05
		1.27288	1.27288			4.45955	1.58481			4.60793	7.70275e-05
		1.27917	1.27917			4.47306	1.58501			4.61846	7.70372e-05
		1.28412	1.28412			4.48316	1.58879			4.62999	7.71154e-05
		1.28699	1.28699			4.49447	1.59			4.64024	7.73075e-05
		1.29014	1.29014			4.5081	1.59129			4.65166	7.73582e-05
		1.29314	1.29314			4.5201	1.59244			4.67078	7.74345e-05
		1.29615	1.29615			4.52811	1.59388			4.68582	7.74643e-05
		1.29899	1.29899			4.53781	1.5946			4.69869	7.7514e-05
		1.30246	1.30246			4.54903	1.59533			4.70918	7.76195e-05
		1.30631	1.30631			4.55877	1.59623			4.7195	7.77381e-05
		1.30955	1.30955			4.56996	1.5967			4.7369	7.77397e-05
		1.3124	1.3124			4.58569	1.59885			4.74994	7.77426e-05
		1.31502	1.31502			4.5975	1.59892			4.7603	7.77496e-05
		1.3178	1.3178			4.61676	1.60047			4.77396	7.77869e-05
		1.32146	1.32146			4.6268	1.60246			4.79042	7.81374e-05
		1.32511	1.32511			4.63613	1.60337			4.8068	7.81408e-05
		1.32818	1.32818			4.64645	1.60518			4.81782	7.81623e-05
		1.33318	1.33318			4.66366	1.60621			4.82717	7.81981e-05
		1.33633	1.33633			4.67162	1.60634			4.83763	7.82068e-05
		1.33957	1.33957			4.68645	1.60705			4.84785	7.82135e-05
		1.34327	1.34327			4.69673	1.60713			4.85537	7.82179e-05
		1.34798	1.34798			4.70684	1.60803			4.86711	7.82241e-05
		1.35161	1.35161			4.72697	1.60828			4.87749	7.82535e-05
		1.35635	1.35635			4.73926	1.60925			4.885	7.83048e-05
		1.36014	1.36014			4.75054	1.61066			4.89558	7.83808e-05
		1.36285	1.36285			4.75971	1.61323			4.90615	7.84997e-05
		1.36631	1.36631			4.77075	1.61561			4.91529	7.85018e-05
		1.36972	1.36972			4.78123	1.61954			4.92823	7.85623e-05
		1.37307	1.37307			4.79151	1.61955			4.93863	7.86679e-05
		1.37675	1.37675			4.8064	1.6206			4.94954	7.876e-05
		1.38206	1.38206			4.8164	1.6221			4.96254	7.8771e-05
		1.3846	1.3846			4.82795	1.62411			4.97306	7.88026e-05
		1.38766	1.38766			4.83819	1.62463			4.98347	7.88964e-05
		1.39006	1.39006			4.84935	1.62699			4.99944	7.8967e-05
		1.39302	1.39302			4.85911	1.63037			5.01588	7.89736e-05
		1.39748	1.39748			4.8778	1.63121			5.02694	7.89959e-05
		1.40122	1.40122			4.88803	1.63159			5.03979	7.91254e-05
		1.40408	1.40408			4.8983	1.6329			5.05013	7.93515e-05
		1.40735	1.40735			4.91007	1.633			5.06013	7.93762e-05
		1.41046	1.41046			4.92056	1.63332			5.06881	7.93999e-05
		1.41315	1.41315			4.9307	1.63335			5.07933	7.9417e-05
		1.41567	1.41567			4.94329	1.6344			5.08994	7.95271e-05
		1.41881	1.41881			4.96013	1.63465			5.10143	7.96266e-05
		1.42123	1.42123			4.97207	1.63487			5.11232	7.96684e-05
		1.4264	1.4264			4.98189	1.6354			5.12291	7.97962e-05
		1.42985	1.42985			4.99858	1.63672			5.13395	7.98119e-05
		1.43402	1.43402			5.00936	1.63779			5.14505	7.98458e-05
		1.43693	1.43693			5.02098	1.6436			5.15886	7.986e-05
		1.44125	1.44125			5.03233	1.64399			5.17235	7.98906e-05
		1.44525	1.44525			5.04169	1.64458			5.18372	7.99156e-05
		1.44825	1.44825			5.0512	1.64472			5.1985	7.99606e-05
		1.45186	1.45186			5.06158	1.64561			5.21131	7.99645e-05
		1.45544	1.45544			5.07979	1.64646			5.22245	7.99987e-05
		1.459	1.459			5.0911	1.64764			5.23191	8.00342e-05
		1.462	1.462			5.10247	1.6478			5.24759	8.00408e-05
		1.46545	1.46545			5.11676	1.6484			5.25804	8.00536e-05
		1.46838	1.46838			5.12921	1.64942			5.26942	8.01713e-05
		1.47237	1.47237			5.14937	1.65195			5.2797	8.01968e-05
		1.4758	1.4758			5.16084	1.65345			5.29099	8.0225e-05
		1.47873	1.47873			5.17033	1.65583			5.30165	8.02261e-05
		1.48158	1.48158			5.18084	1.65727			5.31617	8.02348e-05
		1.48466	1.48466			5.19083	1.65728			5.3286	8.03156e-05
		1.4892	1.4892			5.20135	1.65793			5.33896	8.03342e-05
		1.49227	1.49227			5.21066	1.65823			5.35096	8.03622e-05
		1.49559	1.49559			5.22425	1.66021			5.36609	8.03689e-05
		1.4987	1.4987			5.23476	1.6621			5.37475	8.03698e-05
		1.50314	1.50314			5.25104	1.66352			5.38472	8.05317e-05
		1.50634	1.50634			5.26315	1.66365			5.39495	8.0561e-05
		1.50925	1.50925			5.27708	1.66611			5.4119	8.05637e-05
		1.51272	1.51272			5.2915	1.66707			5.42249	8.05768e-05
		1.51585	1.51585			5.30211	1.6687			5.43271	8.06314e-05
		1.51891	1.51891			5.31234	1.66915			5.44308	8.06355e-05
		1.52242	1.52242			5.32707	1.67134			5.45656	8.06356e-05
		1.52577	1.52577			5.33656	1.67148			5.47447	8.06975e-05
		1.52962	1.52962			5.34688	1.67222			5.48505	8.09924e-05
		1.5332	1.5332			5.35712	1.67457			5.49611	8.09976e-05
		1.53721	1.53721			5.3698	1.67482			5.50675	8.09977e-05
		1.54111	1.54111			5.38319	1.67773			5.51429	8.10803e-05
		1.54411	1.54411			5.39277	1.67782			5.52662	8.11113e-05
		1.54771	1.54771			5.40558	1.67785			5.53838	8.11865e-05
		1.55085	1.55085			5.41624	1.6795			5.54772	8.12519e-05
		1.55482	1.55482			5.4269	1.6804			5.55805	8.12539e-05
		1.55734	1.55734			5.44088	1.68122			5.56727	8.1283e-05
		1.55996	1.55996			5.4515	1.68234			5.5778	8.13051e-05
		1.56312	1.56312			5.46067	1.68251			5.593	8.13558e-05
		1.56653	1.56653			5.47336	1.68368			5.60339	8.13802e-05
		1.56889	1.56889			5.48731	1.68495			5.61523	8.14343e-05
		1.57198	1.57198			5.49847	1.686			5.62734	8.15245e-05
		1.57522	1.57522			5.50821	1.68837			5.63861	8.15296e-05
		1.57819	1.57819			5.51844	1.68937			5.65066	8.16164e-05
		1.58133	1.58133			5.52848	1.68961			5.66181	8.1699e-05
		1.58478	1.58478			5.54996	1.69008			5.67588	8.17077e-05
		1.58843	1.58843			5.56005	1.69077			5.68826	8.17155e-05
		1.59172	1.59172			5.57177	1.69214			5.69863	8.17183e-05
		1.59487	1.59487			5.58252	1.69226			5.70947	8.17225e-05
		1.59722	1.59722			5.59436	1.69229			5.72391	8.17487e-05
		1.60095	1.60095			5.60434	1.69406			5.73582	8.18154e-05
		1.60397	1.60397			5.61496	1.6942			5.74605	8.18653e-05
		1.60713	1.60713			5.62508	1.69428			5.75677	8.18721e-05
		1.61021	1.61021			5.63584	1.69723			5.77226	8.18936e-05
		1.61312	1.61312			5.64641	1.70097			5.78327	8.19337e-05
		1.61668	1.61668			5.66536	1.70102			5.79355	8.19927e-05
		1.61979	1.61979			5.67558	1.70183			5.80367	8.20896e-05
		1.62365	1.62365			5.68539	1.70281			5.81392	8.21253e-05
		1.62846	1.62846			5.69529	1.70417			5.8317	8.21416e-05
		1.63151	1.63151			5.70981	1.7043			5.84203	8.21668e-05
		1.63495	1.63495			5.71972	1.70535			5.85525	8.21748e-05
		1.6378	1.6378			5.73037	1.70702			5.86561	8.21933e-05
		1.6423	1.6423			5.7413	1.70738			5.87463	8.21972e-05
		1.64493	1.64493			5.75738	1.7086			5.88651	8.22092e-05
		1.64793	1.64793			5.76949	1.70933			5.89709	8.22803e-05
		1.65077	1.65077			5.78537	1.71028			5.90868	8.23298e-05
		1.65391	1.65391			5.80312	1.71029			5.92189	8.23856e-05
		1.6576	1.6576			5.81976	1.7145			5.93863	8.23987e-05
		1.65936	1.65936			5.83608	1.7145			5.94885	8.24223e-05
		1.66222	1.66222			5.85091	1.71454			5.95838	8.24523e-05
		1.66567	1.66567			5.86307	1.71602			5.96945	8.24902e-05
		1.66931	1.66931			5.87308	1.71882			5.97866	8.25077e-05
		1.67283	1.67283			5.88418	1.7191			5.99004	8.25492e-05
		1.67593	1.67593			5.89374	1.71944			6.00039	8.2583e-05
		1.67909	1.67909			5.9031	1.72108			6.01088	8.26304e-05
		1.6823	1.6823			5.9135	1.72136			6.02661	8.26478e-05
		1.6863	1.6863			5.92727	1.72229			6.03845	8.27188e-05
		1.6895	1.6895			5.93837	1.72234			6.04669	8.27624e-05
		1.69237	1.69237			5.95489	1.72315			6.05853	8.28076e-05
		1.6955	1.6955			5.96873	1.72498			6.06884	8.28254e-05
		1.69875	1.69875			5.98063	1.72532			6.07953	8.28274e-05
		1.70057	1.70057			5.99093	1.72556			6.08988	8.29114e-05
		1.70361	1.70361			6.00335	1.72562			6.10197	8.29287e-05
		1.70683	1.70683			6.01949	1.72708			6.1117	8.29804e-05
		1.70972	1.70972			6.03091	1.72768			6.127	8.30157e-05
		1.71296	1.71296			6.05398	1.72889			6.13559	8.30327e-05
		1.71623	1.71623			6.06387	1.7295			6.14496	8.30733e-05
		1.71891	1.71891			6.07765	1.73017			6.15666	8.34134e-05
		1.72203	1.72203			6.08907	1.73174			6.16766	8.34601e-05
		1.7252	1.7252			6.1032	1.73354			6.17947	8.35164e-05
		1.72863	1.72863			6.11355	1.73446			6.19009	8.35281e-05
		1.73198	1.73198			6.12199	1.73497			6.20025	8.35822e-05
		1.73492	1.73492			6.13114	1.73553			6.21091	8.36352e-05
		1.73782	1.73782			6.14515	1.73558			6.22372	8.3642e-05
		1.7412	1.7412			6.16068	1.73562			6.23545	8.36691e-05
		1.74492	1.74492			6.17598	1.73569			6.24702	8.37417e-05
		1.74815	1.74815			6.18612	1.73795			6.25763	8.38118e-05
		1.75162	1.75162			6.1963	1.739			6.26749	8.3825e-05
		1.75493	1.75493			6.21449	1.73994			6.27886	8.38373e-05
		1.75877	1.75877			6.23214	1.74084			6.28917	8.38374e-05
		1.76154	1.76154			6.2476	1.74313			6.30023	8.38776e-05
		1.76463	1.76463			6.26152	1.74367			6.31123	8.39089e-05
		1.76761	1.76761			6.27678	1.74484			6.32109	8.39327e-05
		1.77008	1.77008			6.28699	1.74495			6.33236	8.39407e-05
		1.77333	1.77333			6.29738	1.74512			6.34265	8.3944e-05
		1.77752	1.77752			6.31272	1.74774			6.3556	8.3955e-05
		1.78063	1.78063			6.33236	1.75017			6.36511	8.40235e-05
		1.78448	1.78448			6.34348	1.75077			6.37656	8.40851e-05
		1.78906	1.78906			6.36628	1.75092			6.38854	8.41361e-05
		1.792	1.792			6.38059	1.75227			6.39973	8.41744e-05
		1.79553	1.79553			6.3943	1.75376			6.40941	8.42332e-05
		1.79933	1.79933			6.40642	1.75406			6.41985	8.42429e-05
		1.80186	1.80186			6.42169	1.75471			6.43297	8.42613e-05
		1.80487	1.80487			6.43207	1.75473			6.44881	8.43853e-05
		1.80797	1.80797			6.44633	1.75502			6.45894	8.44125e-05
		1.81062	1.81062			6.4626	1.75516			6.4727	8.44523e-05
		1.81324	1.81324			6.47254	1.75547			6.48295	8.45255e-05
		1.81628	1.81628			6.48493	1.75623			6.49646	8.45434e-05
		1.82043	1.82043			6.49579	1.75623			6.51183	8.45471e-05
		1.82376	1.82376			6.50723	1.75768			6.52342	8.45554e-05
		1.82969	1.82969			6.52077	1.75889			6.53557	8.46027e-05
		1.83245	1.83245			6.5308	1.76057			6.54694	8.46234e-05
		1.83664	1.83664			6.54282	1.76202			6.55715	8.46248e-05
		1.83956	1.83956			6.55329	1.76245			6.56761	8.4629e-05
		1.84264	1.84264			6.56348	1.76318			6.58126	8.47127e-05
		1.84602	1.84602			6.57395	1.76354			6.59811	8.47762e-05
		1.84891	1.84891			6.59133	1.76589			6.60908	8.48014e-05
		1.85206	1.85206			6.60161	1.76676			6.62038	8.48255e-05
		1.8551	1.8551			6.62221	1.76814			6.6326	8.4863e-05
		1.85853	1.85853			6.64179	1.7688			6.64444	8.48893e-05
		1.86155	1.86155			6.65218	1.77171			6.65625	8.49257e-05
		1.86455	1.86455			6.66528	1.7722			6.66614	8.49773e-05
		1.86772	1.86772			6.67918	1.77394			6.67518	8.50099e-05
		1.87039	1.87039			6.69042	1.77435			6.6853	8.50411e-05
		1.87333	1.87333			6.70262	1.77479			6.69434	8.50453e-05
		1.87675	1.87675			6.71269	1.77486			6.70495	8.50893e-05
		1.87947	1.87947			6.72283	1.77519			6.71513	8.50987e-05
		1.88357	1.88357			6.73243	1.7799			6.72581	8.51158e-05
		1.88714	1.88714			6.744	1.77991			6.7372	8.51609e-05
		1.88992	1.88992			6.76532	1.78248			6.74865	8.52017e-05
		1.89254	1.89254			6.78259	1.78354			6.76257	8.52096e-05
		1.89661	1.89661			6.7957	1.7876			6.77241	8.52205e-05
		1.9008	1.9008			6.80967	1.78898			6.78325	8.54726e-05
		1.90236	1.90236			6.82141	1.79256			6.7946	8.55783e-05
		1.90544	1.90544			6.83162	1.79385			6.80709	8.55827e-05
		1.90864	1.90864			6.84679	1.79416			6.81758	8.56708e-05
		1.91204	1.91204			6.85671	1.79674			6.82967	8.56721e-05
		1.91455	1.91455			6.87038	1.79712			6.84099	8.57323e-05
		1.91848	1.91848			6.88264	1.79736			6.85239	8.57436e-05
		1.92179	1.92179			6.89537	1.79754			6.8683	8.57549e-05
		1.92492	1.92492			6.91157	1.79758			6.87888	8.57983e-05
		1.92756	1.92756			6.92927	1.79778			6.89017	8.58503e-05
		1.93076	1.93076			6.94064	1.79906			6.90258	8.58593e-05
		1.93439	1.93439			6.95096	1.79971			6.91336	8.58883e-05
		1.93811	1.93811			6.96512	1.80044			6.9236	8.58974e-05
		1.94173	1.94173			6.97535	1.80087			6.94034	8.59242e-05
		1.94386	1.94386			6.98484	1.80189			6.9505	8.59631e-05
		1.94659	1.94659			6.99626	1.80203			6.96417	8.60657e-05
		1.95008	1.95008			7.0082	1.80342			6.97585	8.61346e-05
		1.9532	1.9532			7.02165	1.80397			6.98696	8.61574e-05
		1.95636	1.95636			7.03621	1.80515			6.99701	8.62319e-05
		1.95895	1.95895			7.04706	1.80535			7.00779	8.6236e-05
		1.96214	1.96214			7.06027	1.80685			7.0177	8.63008e-05
		1.96586	1.96586			7.06934	1.80719			7.02815	8.63554e-05
		1.96883	1.96883			7.07826	1.80787			7.03856	8.63696e-05
		1.97123	1.97123			7.09147	1.80864			7.05006	8.63753e-05
		1.97503	1.97503			7.10272	1.8094			7.06035	8.64491e-05
		1.97795	1.97795			7.11191	1.81109			7.07059	8.648e-05
		1.98075	1.98075			7.12258	1.81232			7.08813	8.65985e-05
		1.98365	1.98365			7.13903	1.81241			7.09937	8.66177e-05
		1.98633	1.98633			7.14821	1.81386			7.10972	8.6625e-05
		1.98922	1.98922			7.16025	1.81618			7.11992	8.67349e-05
		1.9923	1.9923			7.17759	1.81666			7.1318	8.68236e-05
		1.99526	1.99526			7.18951	1.8192			7.14319	8.69143e-05
		1.99848	1.99848			7.20384	1.82004			7.15699	8.69574e-05
		2.00112	2.00112			7.21422	1.8209			7.1657	8.70076e-05
		2.00384	2.00384			7.22205	1.82137			7.17792	8.70239e-05
		2.00649	2.00649			7.23237	1.82328			7.18932	8.7025e-05
		2.00955	2.00955			7.24703	1.82525			7.20012	8.70286e-05
		2.01292	2.01292			7.2602	1.82553			7.21022	8.70719e-05
		2.01621	2.01621			7.27023	1.82613			7.22005	8.72198e-05
		2.01978	2.01978			7.28885	1.82656			7.23044	8.72681e-05
		2.02228	2.02228			7.2991	1.83012			7.24067	8.72925e-05
		2.02585	2.02585			7.30955	1.83017			7.25627	8.73058e-05
		2.02906	2.02906			7.31955	1.83091			7.26635	8.73245e-05
		2.03236	2.03236			7.32977	1.8323			7.28055	8.73421e-05
		2.03543	2.03543			7.34271	1.83369			7.29116	8.73906e-05
		2.03879	2.03879			7.35521	1.83415			7.30245	8.73987e-05
		2.04207	2.04207			7.36525	1.83542			7.31257	8.74374e-05
		2.04506	2.04506			7.37497	1.83676			7.3227	8.74626e-05
		2.04856	2.04856			7.38492	1.83747			7.33309	8.7483e-05
		2.05182	2.05182			7.39642	1.83917			7.34607	8.74863e-05
		2.05501	2.05501			7.40754	1.84153			7.35841	8.74972e-05
		2.05845	2.05845			7.4178	1.8416			7.37109	8.76375e-05
		2.06257	2.06257			7.42987	1.84385			7.38248	8.77478e-05
		2.06576	2.06576			7.44699	1.84512			7.39307	8.78819e-05
		2.06919	2.06919			7.45723	1.84546			7.40477	8.78898e-05
		2.07385	2.07385			7.46787	1.84874			7.41352	8.7913e-05
		2.07708	2.07708			7.48116	1.84962			7.4237	8.79567e-05
		2.08007	2.08007			7.49101	1.85397			7.43627	8.80389e-05
		2.08387	2.08387			7.50114	1.85508			7.44953	8.80667e-05
		2.08694	2.08694			7.51408	1.85518			7.46091	8.81006e-05
		2.09004	2.09004			7.52397	1.85686			7.47505	8.81024e-05
		2.09357	2.09357			7.53491	1.85701			7.48546	8.81402e-05
		2.09656	2.09656			7.54663	1.85915			7.49562	8.81587e-05
		2.09933	2.09933			7.5562	1.85929			7.50608	8.82469e-05
		2.10316	2.10316			7.56804	1.86031			7.51618	8.8278e-05
		2.10607	2.10607			7.58511	1.86047			7.52686	8.82976e-05
		2.10862	2.10862			7.60661	1.86136			7.53742	8.83431e-05
		2.11163	2.11163			7.61668	1.86138			7.5478	8.83471e-05
		2.11422	2.11422			7.62723	1.86214			7.55862	8.83501e-05
		2.11637	2.11637			7.64135	1.86215			7.56883	8.83929e-05
		2.11961	2.11961			7.6484	1.86388			7.57952	8.84263e-05
		2.12381	2.12381			7.65853	1.86508			7.58962	8.85593e-05
		2.12687	2.12687			7.67464	1.8651			7.60095	8.85596e-05
		2.12915	2.12915			7.68465	1.86763			7.61087	8.85596e-05
		2.1333	2.1333			7.69459	1.86816			7.62125	8.8592e-05
		2.13661	2.13661			7.70412	1.86834			7.63203	8.86109e-05
		2.13968	2.13968			7.71734	1.86939			7.64219	8.86397e-05
		2.14317	2.14317			7.72896	1.86963			7.65238	8.87691e-05
		2.14616	2.14616			7.73877	1.87005			7.66232	8.87742e-05
		2.14967	2.14967			7.755	1.87294			7.67598	8.87833e-05
		2.153	2.153			7.76525	1.87635			7.68596	8.8789e-05
		2.15615	2.15615			7.7763	1.87735			7.69579	8.87941e-05
		2.15929	2.15929			7.78637	1.87895			7.70601	8.88467e-05
		2.16239	2.16239			7.79676	1.88011			7.71842	8.88509e-05
		2.16453	2.16453			7.80822	1.88067			7.72847	8.90054e-05
		2.16674	2.16674			7.82503	1.88239			7.74229	8.91173e-05
		2.16966	2.16966			7.83759	1.88269			7.75437	8.91221e-05
		2.17288	2.17288			7.84995	1.88773			7.76467	8.91372e-05
		2.1757	2.1757			7.86394	1.8879			7.77501	8.91923e-05
		2.1792	2.1792			7.87424	1.88797			7.78547	8.92471e-05
		2.18288	2.18288			7.88436	1.88827			7.79722	8.92647e-05
		2.18596	2.18596			7.89492	1.88963			7.80689	8.93554e-05
		2.18954	2.18954			7.90505	1.89006			7.81955	8.94074e-05
		2.19204	2.19204			7.91963	1.89049			7.82984	8.94303e-05
		2.19524	2.19524			7.93237	1.89092			7.84229	8.94672e-05
		2.19837	2.19837			7.94586	1.89294			7.8523	8.94752e-05
		2.20137	2.20137			7.95945	1.89657			7.86379	8.94989e-05
		2.204	2.204			7.96979	1.8972			7.88365	8.95156e-05
		2.20698	2.20698			7.97985	1.89747			7.89324	8.95826e-05
		2.2107	2.2107			7.9896	1.89828			7.90443	8.96947e-05
		2.21346	2.21346			7.99971	1.89937			7.91429	8.97555e-05
		2.21645	2.21645			8.01388	1.90062			7.92967	8.97603e-05
		2.2192	2.2192			8.02414	1.90269			7.94589	8.9802e-05
		2.2224	2.2224			8.03391	1.90348			7.95657	8.98291e-05
		2.22574	2.22574			8.04411	1.90368			7.97358	8.98802e-05
		2.22965	2.22965			8.05545	1.90501			7.98419	8.98999e-05
		2.23221	2.23221			8.07039	1.9089			7.9931	8.99991e-05
		2.23538	2.23538			8.08066	1.90974			8.00219	9.00197e-05
		2.2375	2.2375			8.09491	1.91013			8.01245	9.0031e-05
		2.24093	2.24093			8.10411	1.91034			8.0218	9.00366e-05
		2.24384	2.24384			8.11465	1.9105			8.0319	9.00707e-05
		2.24732	2.24732			8.12532	1.91072			8.04298	9.00727e-05
		2.25115	2.25115			8.13845	1.91233			8.05391	9.00981e-05
		2.25513	2.25513			8.15317	1.91292			8.06308	9.01466e-05
		2.25757	2.25757			8.16309	1.91484			8.0732	9.01541e-05
		2.26069	2.26069			8.17594	1.91582			8.08312	9.01576e-05
		2.26408	2.26408			8.18714	1.91642			8.09073	9.01701e-05
		2.26783	2.26783			8.19746	1.91815			8.10117	9.01888e-05
		2.27151	2.27151			8.20759	1.9184			8.1091	9.02026e-05
		2.27451	2.27451			8.22393	1.92057			8.11857	9.02054e-05
		2.27748	2.27748			8.23445	1.92184			8.12893	9.02174e-05
		2.28076	2.28076			8.24479	1.92497			8.13605	9.02467e-05
		2.28364	2.28364			8.25206	1.92537			8.1455	9.02844e-05
		2.28628	2.28628			8.26411	1.92632			8.15633	9.0313e-05
		2.28923	2.28923			8.27633	1.9264			8.16717	9.03386e-05
		2.29182	2.29182			8.28913	1.93049			8.17977	9.04308e-05
		2.29521	2.29521			8.30141	1.93109			8.19176	9.04999e-05
		2.29785	2.29785			8.3202	1.93326			8.20159	9.05994e-05
		2.3012	2.3012			8.33326	1.93615			8.21531	9.07342e-05
		2.30408	2.30408			8.34304	1.93651			8.22459	9.08277e-05
		2.30794	2.30794			8.35336	1.93708			8.2367	9.08958e-05
		2.31134	2.31134			8.36436	1.93856			8.2478	9.09141e-05
		2.31543	2.31543			8.37744	1.9396			8.2581	9.09343e-05
		2.31885	2.31885			8.39108	1.94265			8.26873	9.0944e-05
		2.32083	2.32083			8.40315	1.94276			8.27888	9.09444e-05
		2.32465	2.32465			8.4139	1.94602			8.29169	9.0972e-05
		2.32735	2.32735			8.42425	1.94879			8.3016	9.09998e-05
		2.33039	2.33039			8.43473	1.9544			8.31203	9.11634e-05
		2.33365	2.33365			8.44625	1.95453			8.32215	9.11836e-05
		2.33666	2.33666			8.4572	1.95873			8.33725	9.12136e-05
		2.34018	2.34018			8.46755	1.9611			8.35214	9.12199e-05
		2.34341	2.34341			8.48663	1.962			8.3623	9.12823e-05
		2.34645	2.34645			8.50057	1.96375			8.37446	9.1288e-05
		2.34943	2.34943			8.51058	1.96404			8.38427	9.13042e-05
		2.35302	2.35302			8.52118	1.96447			8.39583	9.13045e-05
		2.35511	2.35511			8.53771	1.96517			8.40597	9.13353e-05
		2.35825	2.35825			8.54816	1.96843			8.41761	9.13737e-05
		2.36131	2.36131			8.55888	1.96954			8.4269	9.14315e-05
		2.36432	2.36432			8.56875	1.97033			8.43545	9.14662e-05
		2.36926	2.36926			8.57857	1.97053			8.45034	9.15437e-05
		2.37341	2.37341			8.58925	1.97087			8.46116	9.15442e-05
		2.37597	2.37597			8.59956	1.9754			8.47046	9.16716e-05
		2.37854	2.37854			8.60943	1.97999			8.4802	9.16978e-05
		2.38159	2.38159			8.62708	1.98552			8.49546	9.17081e-05
		2.3842	2.3842			8.6396	1.98563			8.50703	9.17156e-05
		2.38761	2.38761			8.65333	1.98659			8.51855	9.17668e-05
		2.39192	2.39192			8.66849	1.98668			8.52915	9.17859e-05
		2.39501	2.39501			8.67901	1.98717			8.53957	9.18559e-05
		2.39867	2.39867			8.69	1.98846			8.55056	9.18768e-05
		2.40114	2.40114			8.70041	1.98887			8.56061	9.18828e-05
		2.40383	2.40383			8.71068	1.9889			8.57029	9.19135e-05
		2.40687	2.40687			8.72237	1.99047			8.58057	9.19757e-05
		2.41027	2.41027			8.7332	1.99261			8.59032	9.19941e-05
		2.4154	2.4154			8.74362	1.99307			8.6009	9.20211e-05
		2.41847	2.41847			8.75389	1.994			8.61343	9.20868e-05
		2.4215	2.4215			8.76465	1.99423			8.62538	9.21134e-05
		2.42448	2.42448			8.77581	1.9945			8.6354	9.21642e-05
		2.42737	2.42737			8.79422	1.99491			8.64662	9.22354e-05
		2.43097	2.43097			8.80592	1.99716			8.65634	9.2271e-05
		2.4351	2.4351			8.81668	1.99774			8.66881	9.23012e-05
		2.43781	2.43781			8.82969	1.99794			8.67957	9.23825e-05
		2.44097	2.44097			8.83974	1.99935			8.69001	9.23992e-05
		2.44447	2.44447			8.85077	2.00007			8.70163	9.24969e-05
		2.44739	2.44739			8.86077	2.00208			8.71245	9.25775e-05
		2.45299	2.45299			8.87143	2.00265			8.72254	9.25787e-05
		2.45633	2.45633			8.88365	2.00319			8.73241	9.25907e-05
		2.45898	2.45898			8.89378	2.00505			8.74615	9.27664e-05
		2.46226	2.46226			8.90581	2.0097			8.75857	9.30065e-05
		2.46517	2.46517			8.92542	2.01064			8.77309	9.30928e-05
		2.46804	2.46804			8.93677	2.01144			8.78323	9.30941e-05
		2.47267	2.47267			8.94564	2.0135			8.79355	9.31452e-05
		2.47587	2.47587			8.95539	2.0135			8.80877	9.31478e-05
		2.4793	2.4793			8.96827	2.01402			8.81959	9.3233e-05
		2.4817	2.4817			8.97959	2.01497			8.82991	9.33744e-05
		2.48435	2.48435			8.98832	2.01521			8.83752	9.33811e-05
		2.48719	2.48719			8.99869	2.01535			8.85478	9.33836e-05
		2.49086	2.49086			9.01013	2.01706			8.86748	9.34166e-05
		2.49556	2.49556			9.02027	2.01798			8.87773	9.34292e-05
		2.49922	2.49922			9.031	2.01888			8.88998	9.34666e-05
		2.50283	2.50283			9.04135	2.01945			8.89807	9.35242e-05
		2.50592	2.50592			9.05263	2.01966			8.90948	9.35551e-05
		2.50882	2.50882			9.06796	2.01978			8.91936	9.35814e-05
		2.51102	2.51102			9.07829	2.02241			8.93117	9.36428e-05
		2.51454	2.51454			9.08867	2.02424			8.94279	9.36782e-05
		2.51781	2.51781			9.09889	2.02571			8.95196	9.37686e-05
		2.52117	2.52117			9.11253	2.02579			8.96057	9.37896e-05
		2.52428	2.52428			9.12381	2.02922			8.97002	9.38547e-05
		2.52696	2.52696			9.13584	2.02977			8.97892	9.39233e-05
		2.53039	2.53039			9.14667	2.03234			8.99376	9.39402e-05
		2.53338	2.53338			9.15916	2.03235			9.00545	9.39416e-05
		2.53642	2.53642			9.17085	2.03236			9.01605	9.39654e-05
		2.53936	2.53936			9.18478	2.0349			9.02626	9.39661e-05
		2.54332	2.54332			9.19981	2.03556			9.03614	9.39781e-05
		2.5467	2.5467			9.21321	2.03822			9.04524	9.39858e-05
		2.54977	2.54977			9.23041	2.03834			9.05543	9.39948e-05
		2.55351	2.55351			9.24015	2.03853			9.06612	9.4041e-05
		2.55604	2.55604			9.25062	2.03888			9.07692	9.4054e-05
		2.55979	2.55979			9.26191	2.03938			9.08702	9.40986e-05
		2.56333	2.56333			9.27248	2.04335			9.09711	9.42595e-05
		2.56705	2.56705			9.28322	2.04471			9.11283	9.43642e-05
		2.57074	2.57074			9.29347	2.04523			9.12505	9.43673e-05
		2.57361	2.57361			9.30841	2.04927			9.1361	9.45397e-05
		2.5774	2.5774			9.31998	2.05553			9.14678	9.45531e-05
		2.58034	2.58034			9.33235	2.05596			9.15853	9.45726e-05
		2.58384	2.58384			9.34219	2.05732			9.16866	9.46794e-05
		2.58736	2.58736			9.35277	2.05797			9.17965	9.46874e-05
		2.58996	2.58996			9.36415	2.05863			9.19123	9.48355e-05
		2.59216	2.59216			9.37485	2.06301			9.20676	9.48615e-05
		2.59603	2.59603			9.38601	2.06442			9.2178	9.49093e-05
		2.59884	2.59884			9.39626	2.06843			9.22886	9.51318e-05
		2.60222	2.60222			9.40916	2.0686			9.24005	9.52468e-05
		2.60568	2.60568			9.42228	2.07012			9.2515	9.52498e-05
		2.60918	2.60918			9.43549	2.07047			9.26497	9.52967e-05
		2.61298	2.61298			9.44885	2.07058			9.28261	9.53107e-05
		2.61682	2.61682			9.4602	2.07857			9.29279	9.53271e-05
		2.61971	2.61971			9.47617	2.07964			9.30342	9.54647e-05
		2.62212	2.62212			9.48938	2.08058			9.31971	9.54806e-05
		2.62517	2.62517			9.50261	2.08077			9.32979	9.57505e-05
		2.62814	2.62814			9.51228	2.08079			9.34071	9.58544e-05
		2.63025	2.63025			9.52305	2.0843			9.35021	9.58566e-05
		2.6334	2.6334			9.53298	2.08444			9.3619	9.58697e-05
		2.63697	2.63697			9.54719	2.08455			9.37277	9.59048e-05
		2.64011	2.64011			9.55866	2.08618			9.38411	9.59873e-05
		2.64336	2.64336			9.57017	2.0864			9.39411	9.59878e-05
		2.64678	2.64678			9.58087	2.08686			9.40449	9.61498e-05
		2.64929	2.64929			9.59114	2.08753			9.41479	9.61854e-05
		2.65263	2.65263			9.60181	2.08759			9.42502	9.62271e-05
		2.65568	2.65568			9.61294	2.08831			9.43564	9.62476e-05
		2.65932	2.65932			9.62456	2.08909			9.45089	9.62572e-05
		2.6633	2.6633			9.64272	2.08914			9.46031	9.63765e-05
		2.66602	2.66602			9.65429	2.08993			9.47064	9.64012e-05
		2.66903	2.66903			9.66482	2.09246			9.48373	9.64219e-05
		2.6723	2.6723			9.67536	2.09281			9.49815	9.65482e-05
		2.67453	2.67453			9.68559	2.09591			9.50912	9.65642e-05
		2.67824	2.67824			9.70034	2.09618			9.52253	9.66028e-05
		2.68111	2.68111			9.71152	2.09913			9.53638	9.66203e-05
		2.68397	2.68397			9.72416	2.10304			9.54746	9.67657e-05
		2.68668	2.68668			9.73459	2.10342			9.55797	9.67801e-05
		2.69018	2.69018			9.7438	2.10455			9.56946	9.67926e-05
		2.69416	2.69416			9.75677	2.105			9.58047	9.68028e-05
		2.69879	2.69879			9.77018	2.10608			9.59138	9.68214e-05
		2.70148	2.70148			9.78317	2.10806			9.60156	9.68874e-05
		2.70614	2.70614			9.79371	2.10819			9.61335	9.68915e-05
		2.70918	2.70918			9.8114	2.11062			9.6278	9.6929e-05
		2.71257	2.71257			9.82219	2.11089			9.63882	9.6932e-05
		2.71573	2.71573			9.83239	2.11111			9.64877	9.69633e-05
		2.71803	2.71803			9.84273	2.11226			9.65924	9.70003e-05
		2.7219	2.7219			9.85481	2.11235			9.6696	9.70818e-05
		2.72502	2.72502			9.86612	2.11346			9.67959	9.70836e-05
		2.72912	2.72912			9.87668	2.11373			9.68969	9.71546e-05
		2.73163	2.73163			9.88972	2.11988			9.70079	9.71601e-05
		2.73613	2.73613			9.90056	2.12217			9.71155	9.71807e-05
		2.73941	2.73941			9.91252	2.12328			9.72281	9.73003e-05
		2.74256	2.74256			9.92297	2.12415			9.73323	9.73071e-05
		2.74551	2.74551			9.93399	2.12494			9.74316	9.74906e-05
		2.74794	2.74794			9.95068	2.12693			9.75755	9.75232e-05
		2.751	2.751			9.96284	2.12873			9.76944	9.75345e-05
		2.754	2.754			9.97826	2.1309			9.77726	9.75479e-05
		2.75734	2.75734			9.98975	2.13154			9.78682	9.76335e-05
		2.76106	2.76106			10.002	2.13236			9.79809	9.76944e-05
		2.76444	2.76444			10.0126	2.13638			9.80813	9.77413e-05
		2.76874	2.76874			10.0226	2.13872			9.81825	9.77911e-05
		2.77121	2.77121			10.0339	2.13903			9.82835	9.79213e-05
		2.77543	2.77543			10.0425	2.14133			9.83776	9.80973e-05
		2.77838	2.77838			10.0539	2.14366			9.84875	9.81295e-05
		2.78232	2.78232			10.0666	2.14773			9.85888	9.81555e-05
		2.78536	2.78536			10.0776	2.1518			9.86909	9.8169e-05
		2.78858	2.78858			10.0872	2.15378			9.87993	9.82341e-05
		2.79201	2.79201			10.0978	2.15567			9.88992	9.83284e-05
		2.79507	2.79507			10.1124	2.15758			9.90156	9.83421e-05
		2.79788	2.79788			10.1277	2.15762			9.91684	9.83746e-05
		2.80019	2.80019			10.1381	2.15772			9.92924	9.83918e-05
		2.80287	2.80287			10.15	2.15847			9.93952	9.84367e-05
		2.8047	2.8047			10.1614	2.16117			9.94951	9.84429e-05
		2.80845	2.80845			10.1753	2.16137			9.9615	9.85083e-05
		2.81145	2.81145			10.186	2.16334			9.97264	9.85177e-05
		2.81492	2.81492			10.1937	2.16522			9.99523	9.85588e-05
		2.81847	2.81847			10.2044	2.1674			10.0061	9.85806e-05
		2.82148	2.82148			10.2147	2.16743			10.0159	9.85956e-05
		2.82452	2.82452			10.2296	2.16754			10.0279	9.86046e-05
		2.82747	2.82747			10.2437	2.16923			10.039	9.87451e-05
		2.8305	2.8305			10.2608	2.16977			10.0523	9.87692e-05
		2.83329	2.83329			10.2719	2.17114			10.0624	9.87845e-05
		2.83701	2.83701			10.2829	2.17223			10.071	9.87947e-05
		2.84078	2.84078			10.2933	2.17305			10.0811	9.91319e-05
		2.8443	2.8443			10.3044	2.17444			10.1027	9.91531e-05
		2.84725	2.84725			10.3222	2.17488			10.115	9.91786e-05
		2.85201	2.85201			10.3336	2.17545			10.125	9.91882e-05
		2.85503	2.85503			10.344	2.17551			10.1359	9.93886e-05
		2.85822	2.85822			10.3628	2.17811			10.1473	9.94937e-05
		2.86148	2.86148			10.3762	2.1783			10.1578	9.95406e-05
		2.86438	2.86438			10.3869	2.1804			10.1691	9.95464e-05
		2.86816	2.86816			10.4009	2.18104			10.18	9.96476e-05
		2.87091	2.87091			10.4152	2.18166			10.1909	9.96757e-05
		2.87378	2.87378			10.4266	2.18298			10.2007	9.98027e-05
		2.87679	2.87679			10.4369	2.18322			10.211	9.98247e-05
		2.87977	2.87977			10.4503	2.18403			10.2235	9.99833e-05
		2.88259	2.88259			10.4613	2.19172			10.2329	9.99944e-05
		2.88517	2.88517			10.4725	2.19305			10.2465	0.000100121
		2.88855	2.88855			10.4848	2.19373			10.2576	0.000100132
		2.89196	2.89196			10.4951	2.19376			10.2757	0.000100158
		2.89603	2.89603			10.5051	2.19573			10.2876	0.000100215
		2.89877	2.89877			10.5151	2.19854			10.2984	0.000100222
		2.90206	2.90206			10.5261	2.19885			10.3091	0.000100241
		2.90523	2.90523			10.5361	2.20174			10.3184	0.000100258
		2.90831	2.90831			10.5456	2.20227			10.3293	0.000100302
		2.91163	2.91163			10.556	2.20228			10.3432	0.000100337
		2.91519	2.91519			10.5636	2.2025			10.3544	0.000100347
		2.9193	2.9193			10.5739	2.20295			10.3644	0.000100399
		2.92192	2.92192			10.5887	2.20301			10.3793	0.000100433
		2.92451	2.92451			10.5985	2.20341			10.3906	0.00010049
		2.92802	2.92802			10.6124	2.20659			10.4027	0.000100505
		2.93029	2.93029			10.6234	2.20838			10.4135	0.000100599
		2.93245	2.93245			10.6354	2.20876			10.4238	0.000100631
		2.93669	2.93669			10.6467	2.21194			10.434	0.000100637
		2.93971	2.93971			10.6582	2.21206			10.4441	0.000100659
		2.94282	2.94282			10.6711	2.21294			10.4554	0.000100662
		2.94572	2.94572			10.6796	2.21402			10.469	0.000100721
		2.9487	2.9487			10.6911	2.21406			10.4803	0.000100778
		2.95186	2.95186			10.7022	2.21473			10.4901	0.000100802
		2.95507	2.95507			10.717	2.21483			10.4991	0.000100839
		2.95852	2.95852			10.7274	2.21575			10.5063	0.000100935
		2.9624	2.9624			10.7385	2.21963			10.5166	0.000100956
		2.96615	2.96615			10.7542	2.22244			10.527	0.000101017
		2.9705	2.9705			10.7659	2.22453			10.5376	0.000101027
		2.97415	2.97415			10.7776	2.22456			10.5489	0.000101027
		2.97757	2.97757			10.788	2.22547			10.5601	0.000101036
		2.98045	2.98045			10.7983	2.22725			10.5712	0.000101074
		2.98362	2.98362			10.8113	2.22732			10.5815	0.000101082
		2.98671	2.98671			10.8251	2.22754			10.5937	0.000101117
		2.99073	2.99073			10.833	2.23296			10.6055	0.000101123
		2.99419	2.99419			10.8445	2.23552			10.6182	0.000101144
		2.99911	2.99911			10.8543	2.23762			10.6277	0.000101294
		3.00218	3.00218			10.8662	2.23809			10.6386	0.000101384
		3.00571	3.00571			10.8772	2.24127			10.6487	0.000101395
		3.00867	3.00867			10.8922	2.24191			10.6605	0.000101411
		3.01248	3.01248			10.9036	2.24252			10.6739	0.000101474
		3.01615	3.01615			10.9175	2.24253			10.6852	0.000101485
		3.0198	3.0198			10.9313	2.24338			10.695	0.000101511
		3.02255	3.02255			10.9412	2.24415			10.7054	0.000101518
		3.02601	3.02601			10.9515	2.24419			10.7158	0.00010153
		3.02952	3.02952			10.963	2.24728			10.7257	0.00010154
		3.0324	3.0324			10.9734	2.24754			10.7359	0.00010171
		3.03535	3.03535			10.9833	2.24932			10.7475	0.000101866
		3.03928	3.03928			10.998	2.24996			10.7624	0.000101893
		3.04276	3.04276			11.0081	2.25177			10.7772	0.000101911
		3.04656	3.04656			11.0226	2.25284			10.7873	0.000101912
		3.04961	3.04961			11.0344	2.25304			10.7964	0.000101989
		3.054	3.054			11.045	2.25388			10.8079	0.000102047
		3.05699	3.05699			11.0556	2.25477			10.8186	0.000102059
		3.05999	3.05999			11.0709	2.25687			10.8292	0.000102068
		3.06321	3.06321			11.081	2.25722			10.842	0.000102085
		3.06618	3.06618			11.0944	2.25806			10.8523	0.000102089
		3.06913	3.06913			11.1063	2.25943			10.8643	0.000102099
		3.07299	3.07299			11.1173	2.25982			10.8723	0.000102139
		3.07604	3.07604			11.1265	2.26022			10.8827	0.000102227
		3.07897	3.07897			11.137	2.26069			10.8929	0.000102273
		3.08173	3.08173			11.1495	2.26294			10.9021	0.000102286
		3.08449	3.08449			11.1607	2.26415			10.9121	0.000102399
		3.08845	3.08845			11.1735	2.26447			10.9231	0.000102405
		3.09219	3.09219			11.1844	2.26869			10.931	0.000102434
		3.09548	3.09548			11.2001	2.27175			10.9453	0.000102476
		3.09841	3.09841			11.2082	2.27203			10.9557	0.000102663
		3.10233	3.10233			11.2181	2.27323			10.9654	0.000102768
		3.10491	3.10491			11.2291	2.27671			10.9723	0.000102813
		3.10815	3.10815			11.2395	2.27963			10.9839	0.000102838
		3.11121	3.11121			11.2503	2.28747			10.9939	0.000102881
		3.11441	3.11441			11.2639	2.28799			11.0028	0.000102885
		3.11739	3.11739			11.2743	2.28919			11.0149	0.000102955
		3.12091	3.12091			11.2847	2.28971			11.026	0.000102978
		3.1244	3.1244			11.295	2.28986			11.0398	0.000103086
		3.12757	3.12757			11.3052	2.29092			11.0492	0.000103169
		3.13088	3.13088			11.318	2.29257			11.0618	0.0001032
		3.13433	3.13433			11.3267	2.29324			11.0732	0.000103222
		3.13781	3.13781			11.3386	2.29343			11.0836	0.000103246
		3.14074	3.14074			11.3498	2.29434			11.0987	0.000103331
		3.14378	3.14378			11.3637	2.29479			11.1092	0.000103338
		3.14784	3.14784			11.3733	2.29847			11.1271	0.000103461
		3.15188	3.15188			11.3835	2.29867			11.1373	0.000103573
		3.15509	3.15509			11.3943	2.29926			11.1495	0.000103651
		3.15891	3.15891			11.4053	2.29983			11.1625	0.00010369
		3.16233	3.16233			11.4158	2.30058			11.1705	0.000103715
		3.16532	3.16532			11.4318	2.30582			11.182	0.000103835
		3.16842	3.16842			11.4421	2.30848			11.1954	0.000103859
		3.17172	3.17172			11.452	2.30922			11.2066	0.000103874
		3.17476	3.17476			11.459	2.3104			11.2209	0.000103893
		3.17727	3.17727			11.4741	2.31133			11.2328	0.000104045
		3.18069	3.18069			11.4876	2.31527			11.2556	0.000104277
		3.18368	3.18368			11.4951	2.31644			11.2661	0.000104314
		3.18729	3.18729			11.5083	2.3195			11.2762	0.000104318
		3.19175	3.19175			11.5235	2.32066			11.2882	0.000104319
		3.19392	3.19392			11.5332	2.32142			11.3045	0.000104333
		3.19757	3.19757			11.5475	2.32468			11.314	0.00010439
		3.20039	3.20039			11.5576	2.32619			11.3272	0.000104443
		3.20306	3.20306			11.5707	2.32876			11.3427	0.000104568
		3.20644	3.20644			11.5811	2.33092			11.3594	0.000104589
		3.20981	3.20981			11.5902	2.33146			11.3696	0.000104605
		3.21327	3.21327			11.6048	2.33356			11.3836	0.000104673
		3.21629	3.21629			11.6158	2.33475			11.3954	0.000104697
		3.22051	3.22051			11.6238	2.33687			11.4055	0.000104729
		3.2239	3.2239			11.6333	2.33751			11.4158	0.000104755
		3.22773	3.22773			11.6452	2.33812			11.4251	0.000104783
		3.23065	3.23065			11.6554	2.339			11.4353	0.000104851
		3.2331	3.2331			11.6656	2.33983			11.4462	0.000104946
		3.23658	3.23658			11.6772	2.34216			11.4577	0.000105014
		3.24056	3.24056			11.6899	2.3428			11.4694	0.000105045
		3.24374	3.24374			11.7011	2.34314			11.4768	0.00010505
		3.24708	3.24708			11.7117	2.34324			11.4869	0.000105075
		3.24992	3.24992			11.7258	2.34549			11.4974	0.000105139
		3.25286	3.25286			11.7357	2.34695			11.5074	0.000105329
		3.25776	3.25776			11.7455	2.3473			11.5198	0.000105354
		3.2599	3.2599			11.7561	2.34876			11.53	0.000105355
		3.26301	3.26301			11.7655	2.34949			11.5384	0.000105398
		3.2665	3.2665			11.7774	2.35032			11.5513	0.00010554
		3.26925	3.26925			11.7865	2.35385			11.562	0.000105568
		3.2722	3.2722			11.7972	2.358			11.572	0.0001056
		3.27485	3.27485			11.8088	2.3597			11.5849	0.000105697
		3.27793	3.27793			11.8198	2.36115			11.5943	0.000105737
		3.28108	3.28108			11.831	2.36157			11.6019	0.000105905
		3.28433	3.28433			11.8411	2.36273			11.6171	0.000105968
		3.2881	3.2881			11.8556	2.3639			11.6272	0.000106013
		3.29311	3.29311			11.8689	2.36491			11.6373	0.000106067
		3.2962	3.2962			11.8812	2.36694			11.6487	0.000106094
		3.29913	3.29913			11.8914	2.36741			11.6602	0.000106108
		3.30207	3.30207			11.9081	2.36751			11.6721	0.00010612
		3.3053	3.3053			11.9186	2.36857			11.6843	0.000106126
		3.30885	3.30885			11.9287	2.37308			11.6944	0.000106152
		3.31182	3.31182			11.9391	2.37404			11.7075	0.000106233
		3.31579	3.31579			11.9498	2.37795			11.7179	0.000106235
		3.32024	3.32024			11.9616	2.37813			11.7267	0.000106236
		3.3247	3.3247			11.972	2.37828			11.7391	0.000106243
		3.32814	3.32814			11.9826	2.38598			11.7529	0.00010631
		3.33038	3.33038			11.9926	2.38951			11.7651	0.00010638
		3.33385	3.33385			12.003	2.39156			11.7747	0.000106487
		3.33757	3.33757			12.0131	2.3921			11.785	0.000106489
		3.34074	3.34074			12.024	2.39444			11.7926	0.000106493
		3.34364	3.34364			12.0347	2.39461			11.801	0.000106531
		3.34711	3.34711			12.0461	2.39477			11.8113	0.000106558
		3.35014	3.35014			12.0566	2.39706			11.8214	0.000106588
		3.35516	3.35516			12.069	2.39882			11.8316	0.000106614
		3.3582	3.3582			12.0813	2.39954			11.8444	0.000106661
		3.36123	3.36123			12.0911	2.40014			11.8563	0.000106774
		3.36386	3.36386			12.1071	2.40184			11.8678	0.000106775
		3.36734	3.36734			12.1172	2.40285			11.878	0.000106789
		3.37097	3.37097			12.1277	2.40296			11.8858	0.000106967
		3.37389	3.37389			12.1392	2.40449			11.8974	0.000106979
		3.37693	3.37693			12.1502	2.40552			11.9079	0.000106999
		3.38026	3.38026			12.1595	2.40593			11.9174	0.000107154
		3.38326	3.38326			12.1691	2.40942			11.9343	0.000107159
		3.38641	3.38641			12.1783	2.41173			11.9463	0.000107276
		3.39009	3.39009			12.1933	2.41411			11.958	0.000107318
		3.39312	3.39312			12.2039	2.41507			11.9703	0.000107351
		3.39576	3.39576			12.2183	2.41924			11.983	0.000107357
		3.39882	3.39882			12.2309	2.42095			11.9954	0.000107467
		3.40227	3.40227			12.2414	2.42162			12.0039	0.000107502
		3.40543	3.40543			12.2556	2.43011			12.014	0.000107548
		3.40843	3.40843			12.2659	2.43032			12.0264	0.000107702
		3.41099	3.41099			12.2791	2.43245			12.0356	0.000107754
		3.41413	3.41413			12.2889	2.43321			12.0485	0.000107763
		3.41705	3.41705			12.301	2.4335			12.066	0.000107849
		3.42032	3.42032			12.3113	2.43514			12.0773	0.000107988
		3.42366	3.42366			12.3201	2.43596			12.0879	0.000108211
		3.42677	3.42677			12.3311	2.43797			12.0994	0.000108235
		3.43006	3.43006			12.3482	2.43985			12.1097	0.000108271
		3.43305	3.43305			12.3585	2.44346			12.1197	0.00010828
		3.43678	3.43678			12.3729	2.44463			12.1318	0.000108488
		3.43992	3.43992			12.3897	2.44494			12.1399	0.000108595
		3.44252	3.44252			12.403	2.44602			12.1485	0.000108658
		3.44686	3.44686			12.4148	2.44745			12.1553	0.000108672
		3.45005	3.45005			12.4237	2.44777			12.1665	0.00010869
		3.45364	3.45364			12.4336	2.44782			12.1765	0.000108701
		3.45611	3.45611			12.444	2.44823			12.1869	0.000108746
		3.45933	3.45933			12.4531	2.44952			12.1988	0.000108909
		3.46309	3.46309			12.463	2.45106			12.213	0.000108932
		3.46642	3.46642			12.4758	2.45186			12.2225	0.000108976
		3.46976	3.46976			12.4903	2.45462			12.2323	0.000109008
		3.47309	3.47309			12.5015	2.4598			12.2402	0.000109045
		3.47624	3.47624			12.5119	2.46433			12.2513	0.000109048
		3.48002	3.48002			12.5224	2.46662			12.2645	0.000109072
		3.48344	3.48344			12.5333	2.47006			12.2808	0.000109121
		3.4864	3.4864			12.5406	2.47016			12.292	0.000109132
		3.48912	3.48912			12.5488	2.47199			12.3035	0.000109351
		3.49209	3.49209			12.5586	2.47269			12.3145	0.000109528
		3.49515	3.49515			12.5716	2.47302			12.3246	0.000109536
		3.49865	3.49865			12.585	2.47303			12.3344	0.000109543
		3.50246	3.50246			12.5955	2.47311			12.3457	0.000109574
		3.5047	3.5047			12.6055	2.47316			12.3578	0.00010965
		3.50907	3.50907			12.6163	2.47554			12.368	0.000109785
		3.51312	3.51312			12.6247	2.47783			12.3798	0.000109797
		3.51628	3.51628			12.6383	2.47881			12.3911	0.00010984
		3.51963	3.51963			12.6481	2.48094			12.3983	0.000109887
		3.52451	3.52451			12.6647	2.48196			12.4086	0.000109914
		3.52748	3.52748			12.6747	2.48438			12.4209	0.000109953
		3.53063	3.53063			12.688	2.48463			12.4299	0.000110088
		3.53377	3.53377			12.6973	2.48804			12.44	0.000110093
		3.53665	3.53665			12.7088	2.48856			12.4514	0.000110096
		3.53938	3.53938			12.7244	2.49006			12.4617	0.000110119
		3.54243	3.54243			12.7355	2.49081			12.4694	0.000110126
		3.54541	3.54541			12.7463	2.49123			12.4781	0.000110189
		3.54964	3.54964			12.7593	2.49129			12.4884	0.00011024
		3.55162	3.55162			12.7718	2.49151			12.4987	0.000110252
		3.55484	3.55484			12.7857	2.49187			12.5098	0.000110309
		3.55736	3.55736			12.801	2.49195			12.5174	0.000110316
		3.5608	3.5608			12.8078	2.49412			12.5275	0.000110383
		3.56386	3.56386			12.8191	2.49493			12.5346	0.000110438
		3.56739	3.56739			12.8295	2.49506			12.5456	0.000110496
		3.57127	3.57127			12.8408	2.49603			12.5578	0.000110503
		3.57539	3.57539			12.8562	2.49689			12.5719	0.000110508
		3.57935	3.57935			12.8658	2.49805			12.5832	0.000110594
		3.58278	3.58278			12.8763	2.49879			12.5911	0.000110599
		3.58577	3.58577			12.8876	2.50057			12.6035	0.000110661
		3.58936	3.58936			12.8985	2.50142			12.6169	0.000110679
		3.59395	3.59395			12.9086	2.50229			12.6288	0.000110728
		3.59712	3.59712			12.9168	2.50312			12.6407	0.000110872
		3.59901	3.59901			12.9284	2.50328			12.6517	0.000110878
		3.60151	3.60151			12.9383	2.50357			12.662	0.000110945
		3.60441	3.60441			12.9487	2.50714			12.6737	0.000110989
		3.60705	3.60705			12.9588	2.50737			12.6869	0.000111066
		3.61046	3.61046			12.9688	2.50819			12.6993	0.000111149
		3.61299	3.61299			12.9832	2.50859			12.7083	0.000111192
		3.61548	3.61548			12.997	2.50994			12.7184	0.000111246
		3.61859	3.61859			13.0064	2.51047			12.7275	0.000111287
		3.62162	3.62162			13.0198	2.51118			12.7419	0.000111396
		3.62408	3.62408			13.0323	2.51251			12.7539	0.000111441
		3.62744	3.62744			13.0436	2.51667			12.7652	0.000111475
		3.62996	3.62996			13.0568	2.51726			12.7781	0.000111526
		3.63267	3.63267			13.0668	2.51803			12.7903	0.000111577
		3.63608	3.63608			13.0794	2.51819			12.8028	0.000111683
		3.6388	3.6388			13.0899	2.51868			12.8162	0.000111765
		3.64192	3.64192			13.0998	2.52133			12.8258	0.000112116
		3.64447	3.64447			13.1088	2.52281			12.8365	0.000112122
		3.64883	3.64883			13.1221	2.52333			12.8522	0.00011219
		3.65188	3.65188			13.1352	2.52417			12.8625	0.000112203
		3.65471	3.65471			13.1495	2.52469			12.8728	0.000112214
		3.65781	3.65781			13.1601	2.52479			12.8865	0.000112218
		3.66016	3.66016			13.1687	2.52548			12.8955	0.000112331
		3.66397	3.66397			13.1833	2.52575			12.9061	0.00011234
		3.66699	3.66699			13.1976	2.5288			12.9182	0.000112456
		3.67055	3.67055			13.2109	2.53015			12.9295	0.000112573
		3.67403	3.67403			13.219	2.5323			12.9396	0.00011259
		3.6773	3.6773			13.2297	2.53255			12.9525	0.000112632
		3.68025	3.68025			13.2395	2.53593			12.9639	0.000112744
		3.6842	3.6842			13.2493	2.53634			12.9756	0.000112847
		3.68839	3.68839			13.2596	2.53671			12.9856	0.000112881
		3.69203	3.69203			13.27	2.54281			12.994	0.000112998
		3.69507	3.69507			13.2807	2.54649			13.0042	0.000113035
		3.69953	3.69953			13.292	2.54657			13.0154	0.00011308
		3.70341	3.70341			13.303	2.54768			13.0256	0.00011312
		3.70683	3.70683			13.313	2.54874			13.0399	0.000113232
		3.70929	3.70929			13.3235	2.55142			13.0523	0.000113265
		3.71247	3.71247			13.3327	2.55636			13.0727	0.00011328
		3.71509	3.71509			13.3432	2.55738			13.0853	0.000113309
		3.71915	3.71915			13.3528	2.55846			13.0942	0.000113321
		3.72312	3.72312			13.3632	2.5614			13.1014	0.000113339
		3.72631	3.72631			13.3737	2.56189			13.1118	0.000113341
		3.72885	3.72885			13.3863	2.56494			13.1231	0.000113389
		3.73189	3.73189			13.401	2.56717			13.1359	0.000113424
		3.73633	3.73633			13.408	2.56775			13.1475	0.00011369
		3.73954	3.73954			13.425	2.56779			13.1576	0.000113923
		3.74393	3.74393			13.4349	2.56784			13.1675	0.000114048
		3.74732	3.74732			13.4457	2.56802			13.177	0.000114064
		3.75079	3.75079			13.4555	2.56825			13.1879	0.000114106
		3.7542	3.7542			13.4625	2.569			13.197	0.000114227
		3.7579	3.7579			13.4726	2.57009			13.207	0.00011429
		3.76075	3.76075			13.4843	2.57101			13.2171	0.000114295
		3.76327	3.76327			13.494	2.57382			13.2273	0.000114347
		3.76688	3.76688			13.5042	2.57542			13.2365	0.000114452
		3.77028	3.77028			13.5151	2.57544			13.2466	0.000114471
		3.77333	3.77333			13.5298	2.57641			13.2569	0.0001145
		3.77706	3.77706			13.5468	2.57874			13.267	0.000114546
		3.78017	3.78017			13.5551	2.58087			13.2779	0.000114563
		3.7827	3.7827			13.5669	2.58447			13.2907	0.000114617
		3.78667	3.78667			13.5796	2.58618			13.3076	0.000114673
		3.7891	3.7891			13.5901	2.59054			13.3201	0.000114679
		3.79313	3.79313			13.5993	2.59376			13.3327	0.000114706
		3.79643	3.79643			13.6106	2.59412			13.3441	0.000114739
		3.80004	3.80004			13.6207	2.59664			13.353	0.000114751
		3.80301	3.80301			13.6316	2.59773			13.3617	0.000114817
		3.80616	3.80616			13.6432	2.59775			13.3753	0.000114841
		3.80966	3.80966			13.655	2.59837			13.3904	0.000114907
		3.81286	3.81286			13.6629	2.60001			13.4035	0.000115247
		3.81585	3.81585			13.6789	2.60006			13.4138	0.000115441
		3.8195	3.8195			13.6917	2.60072			13.4298	0.000115843
		3.82333	3.82333			13.7019	2.60224			13.442	0.000115852
		3.82696	3.82696			13.7111	2.60288			13.4518	0.000115912
		3.83145	3.83145			13.7217	2.60342			13.4635	0.000115972
		3.83399	3.83399			13.7314	2.60387			13.4775	0.000115983
		3.8372	3.8372			13.7447	2.60687			13.49	0.000116066
		3.84208	3.84208			13.7599	2.60691			13.5024	0.000116148
		3.84735	3.84735			13.774	2.61109			13.5124	0.000116174
		3.85017	3.85017			13.7868	2.61265			13.5263	0.000116196
		3.85316	3.85316			13.8006	2.6143			13.5358	0.00011623
		3.85771	3.85771			13.8105	2.61683			13.5532	0.000116336
		3.8621	3.8621			13.8262	2.61699			13.5675	0.000116342
		3.86579	3.86579			13.8369	2.61699			13.5777	0.000116395
		3.86848	3.86848			13.8489	2.61804			13.5876	0.000116874
		3.87374	3.87374			13.8605	2.62003			13.5997	0.000116896
		3.87659	3.87659			13.8678	2.62022			13.61	0.000116901
		3.88033	3.88033			13.8755	2.62105			13.6205	0.000116939
		3.88314	3.88314			13.8861	2.62137			13.6302	0.000117065
		3.88614	3.88614			13.8951	2.62375			13.6413	0.000117079
		3.88965	3.88965			13.9056	2.62466			13.6521	0.000117108
		3.89166	3.89166			13.9158	2.62905			13.6627	0.000117165
		3.89492	3.89492			13.9258	2.63015			13.6748	0.000117229
		3.89866	3.89866			13.9356	2.63176			13.6848	0.000117257
		3.90153	3.90153			13.9441	2.63843			13.6961	0.000117298
		3.90467	3.90467			13.9553	2.63916			13.7056	0.0001174
		3.90811	3.90811			13.9672	2.63944			13.7177	0.000117414
		3.91081	3.91081			13.9852	2.64175			13.7279	0.00011744
		3.91366	3.91366			13.9954	2.64196			13.7406	0.000117803
		3.91674	3.91674			14.0065	2.64271			13.7503	0.000117859
		3.91997	3.91997			14.0174	2.64405			13.7625	0.000118021
		3.92215	3.92215			14.0286	2.64449			13.7784	0.000118137
		3.92536	3.92536			14.043	2.65038			13.7944	0.000118145
		3.92834	3.92834			14.0534	2.65194			13.8075	0.000118627
		3.93204	3.93204			14.0664	2.65245			13.8186	0.000118729
		3.93584	3.93584			14.0768	2.65327			13.8306	0.000118948
		3.93901	3.93901			14.0865	2.65533			13.8421	0.000119097
		3.94383	3.94383			14.0978	2.65621			13.8503	0.000119098
		3.9461	3.9461			14.1098	2.65861			13.8604	0.000119228
		3.94923	3.94923			14.12	2.66406			13.8689	0.000119238
		3.95251	3.95251			14.1297	2.66534			13.8828	0.000119248
		3.95501	3.95501			14.1388	2.6665			13.8951	0.000119364
		3.96096	3.96096			14.149	2.67065			13.9068	0.000119575
		3.96427	3.96427			14.1601	2.67785			13.9219	0.000119673
		3.96776	3.96776			14.1705	2.67882			13.9332	0.00011968
		3.97108	3.97108			14.1809	2.68167			13.9494	0.000119684
		3.97532	3.97532			14.1901	2.68247			13.9648	0.00011974
		3.97889	3.97889			14.2008	2.68284			13.9782	0.000119764
		3.98172	3.98172			14.2111	2.68655			13.9868	0.0001198
		3.98462	3.98462			14.2223	2.68682			13.9965	0.000119804
		3.98821	3.98821			14.2328	2.68864			14.0094	0.000119861
		3.99131	3.99131			14.2473	2.68866			14.0213	0.000119937
		3.99471	3.99471			14.2577	2.68977			14.0377	0.000120029
		3.99775	3.99775			14.2721	2.69027			14.048	0.000120065
		4.00058	4.00058			14.2824	2.69737			14.0568	0.000120079
		4.00436	4.00436			14.2926	2.69747			14.0675	0.000120151
		4.00725	4.00725			14.3027	2.69876			14.077	0.000120179
		4.01181	4.01181			14.3126	2.70264			14.0871	0.000120279
		4.01532	4.01532			14.3262	2.7029			14.0973	0.000120379
		4.01872	4.01872			14.3362	2.70453			14.1071	0.000120401
		4.02229	4.02229			14.3477	2.7046			14.117	0.00012041
		4.02606	4.02606			14.3582	2.70485			14.1301	0.000120629
		4.02989	4.02989			14.3696	2.7051			14.1402	0.000120679
		4.03462	4.03462			14.3807	2.70786			14.1504	0.000120696
		4.03743	4.03743			14.3914	2.7083			14.1595	0.000120816
		4.04115	4.04115			14.4016	2.70999			14.1667	0.000120853
		4.04385	4.04385			14.4111	2.71061			14.1853	0.000120881
		4.04766	4.04766			14.4245	2.71072			14.199	0.000120881
		4.05076	4.05076			14.4349	2.71091			14.2094	0.000120886
		4.05394	4.05394			14.447	2.71589			14.2195	0.000120931
		4.05881	4.05881			14.4667	2.72824			14.2312	0.000120971
		4.06175	4.06175			14.4734	2.7305			14.2417	0.000121387
		4.06446	4.06446			14.4851	2.73172			14.2578	0.000121571
		4.06722	4.06722			14.4957	2.73184			14.2665	0.000121587
		4.07029	4.07029			14.5069	2.73217			14.2815	0.000121666
		4.07327	4.07327			14.5173	2.73245			14.2913	0.000121692
		4.07619	4.07619			14.5327	2.73547			14.302	0.000121777
		4.07945	4.07945			14.5435	2.73577			14.3179	0.00012191
		4.08222	4.08222			14.5522	2.736			14.3279	0.000121911
		4.08508	4.08508			14.5622	2.73805			14.3413	0.000122017
		4.08851	4.08851			14.5724	2.7442			14.3534	0.000122035
		4.09186	4.09186			14.5811	2.74462			14.3648	0.000122106
		4.0947	4.0947			14.5929	2.74594			14.3782	0.000122322
		4.09851	4.09851			14.6051	2.7496			14.3915	0.000122506
		4.10272	4.10272			14.6196	2.75122			14.4016	0.000122524
		4.10624	4.10624			14.6365	2.75285			14.4133	0.000122593
		4.10908	4.10908			14.6472	2.75305			14.4234	0.00012265
		4.1125	4.1125			14.6576	2.75403			14.4365	0.000122815
		4.11552	4.11552			14.667	2.75581			14.45	0.000122948
		4.11901	4.11901			14.6782	2.7571			14.4667	0.000122969
		4.12306	4.12306			14.6879	2.75721			14.4775	0.000123099
		4.12851	4.12851			14.6978	2.75918			14.4891	0.000123202
		4.13283	4.13283			14.7068	2.75976			14.5006	0.000123203
		4.13623	4.13623			14.7208	2.76389			14.5156	0.000123208
		4.13927	4.13927			14.7325	2.76755			14.526	0.000123285
		4.14174	4.14174			14.7424	2.76808			14.536	0.000123298
		4.1447	4.1447			14.7533	2.76859			14.5462	0.000123393
		4.14809	4.14809			14.7657	2.76892			14.5558	0.000123467
		4.15127	4.15127			14.7821	2.76953			14.5653	0.000123493
		4.15424	4.15424			14.7922	2.77424			14.5782	0.000123575
		4.15795	4.15795			14.8017	2.77922			14.5912	0.000123601
		4.16273	4.16273			14.8124	2.78552			14.6016	0.000123679
		4.16808	4.16808			14.8252	2.78986			14.615	0.00012373
		4.1725	4.1725			14.8399	2.78997			14.6266	0.00012384
		4.17736	4.17736			14.8534	2.7903			14.6373	0.000123923
		4.1803	4.1803			14.8658	2.79104			14.647	0.000123982
		4.18334	4.18334			14.8759	2.79159			14.6633	0.000124048
		4.18683	4.18683			14.8863	2.79258			14.6748	0.000124055
		4.18977	4.18977			14.8939	2.7927			14.6828	0.000124267
		4.19266	4.19266			14.9048	2.79312			14.6941	0.000124302
		4.19646	4.19646			14.9171	2.79491			14.7063	0.000124313
		4.20016	4.20016			14.929	2.79559			14.7176	0.000124344
		4.20342	4.20342			14.9411	2.79569			14.7272	0.000124461
		4.2065	4.2065			14.9531	2.79711			14.7388	0.000124499
		4.2098	4.2098			14.9631	2.79727			14.7501	0.000124524
		4.2134	4.2134			14.9732	2.79818			14.7601	0.000124617
		4.21657	4.21657			14.9851	2.80015			14.7757	0.000124639
		4.22023	4.22023			14.9952	2.80144			14.7855	0.000124643
		4.22393	4.22393			15.0059	2.80255			14.7957	0.000124658
		4.22733	4.22733			15.0201	2.80308			14.8102	0.00012466
		4.23049	4.23049			15.03	2.8053			14.8244	0.00012468
		4.23354	4.23354			15.0453	2.80584			14.8379	0.000124806
		4.23653	4.23653			15.0631	2.8068			14.8525	0.000124818
		4.24175	4.24175			15.0706	2.80805			14.8616	0.000124864
		4.24467	4.24467			15.0817	2.80808			14.8717	0.000124872
		4.24792	4.24792			15.0924	2.80971			14.8839	0.000125005
		4.25156	4.25156			15.1024	2.80983			14.8966	0.000125008
		4.25449	4.25449			15.1157	2.80984			14.9067	0.000125109
		4.25665	4.25665			15.1261	2.81143			14.9201	0.000125463
		4.25984	4.25984			15.1337	2.81232			14.9299	0.000125658
		4.26601	4.26601			15.1432	2.81257			14.9393	0.000125861
		4.26914	4.26914			15.1535	2.81645			14.953	0.000126115
		4.2721	4.2721			15.1638	2.81675			14.9667	0.000126226
		4.275	4.275			15.1719	2.81774			14.9772	0.000126315
		4.27791	4.27791			15.1824	2.82373			14.9904	0.000126326
		4.28126	4.28126			15.1921	2.82569			14.9988	0.000126519
		4.28596	4.28596			15.2076	2.82761			15.009	0.000126547
		4.2906	4.2906			15.2181	2.82775			15.0192	0.000126565
		4.29347	4.29347			15.2326	2.82849			15.0293	0.000126591
		4.29641	4.29641			15.2487	2.82863			15.0397	0.000126612
		4.30036	4.30036			15.2615	2.82882			15.0498	0.000126643
		4.30349	4.30349			15.273	2.82903			15.061	0.000126753
		4.30687	4.30687			15.286	2.82955			15.0709	0.000126757
		4.30981	4.30981			15.2981	2.83091			15.081	0.000126783
		4.31257	4.31257			15.3074	2.8315			15.0909	0.000126794
		4.31603	4.31603			15.318	2.83171			15.1039	0.000126877
		4.3198	4.3198			15.3294	2.83412			15.111	0.000127045
		4.32313	4.32313			15.3405	2.83458			15.1235	0.000127147
		4.32688	4.32688			15.3549	2.83493			15.1376	0.000127169
		4.32977	4.32977			15.3653	2.83578			15.1449	0.000127252
		4.33291	4.33291			15.3784	2.83584			15.1578	0.000127382
		4.33543	4.33543			15.389	2.83818			15.1744	0.000127887
		4.33841	4.33841			15.3983	2.8398			15.1842	0.000127945
		4.34102	4.34102			15.4096	2.84104			15.1943	0.000127983
		4.34383	4.34383			15.4238	2.84169			15.2073	0.000128016
		4.34812	4.34812			15.4359	2.84879			15.2214	0.00012804
		4.35183	4.35183			15.4509	2.84889			15.2403	0.000128098
		4.35466	4.35466			15.4664	2.85019			15.2517	0.000128149
		4.35842	4.35842			15.4792	2.85019			15.2617	0.000128239
		4.36217	4.36217			15.4899	2.85073			15.2778	0.000128367
		4.36521	4.36521			15.5075	2.85246			15.2868	0.000128437
		4.36885	4.36885			15.5199	2.85354			15.2965	0.000128557
		4.37199	4.37199			15.5306	2.85475			15.3077	0.000128601
		4.37441	4.37441			15.5413	2.85506			15.3202	0.000128716
		4.3774	4.3774			15.5539	2.85762			15.3333	0.000128833
		4.38094	4.38094			15.5656	2.86188			15.3458	0.000129004
		4.38381	4.38381			15.5838	2.86296			15.3554	0.000129008
		4.38677	4.38677			15.5949	2.86592			15.3686	0.00012905
		4.3899	4.3899			15.6049	2.86911			15.3799	0.000129079
		4.39339	4.39339			15.6172	2.86958			15.3904	0.000129461
		4.39675	4.39675			15.6307	2.87049			15.402	0.000129534
		4.39962	4.39962			15.6466	2.87065			15.4182	0.000129647
		4.40262	4.40262			15.6571	2.87152			15.4285	0.000129708
		4.40748	4.40748			15.6679	2.87214			15.4404	0.000129751
		4.41169	4.41169			15.6783	2.87344			15.4504	0.000129883
		4.41517	4.41517			15.6885	2.87556			15.462	0.00012997
		4.42023	4.42023			15.6989	2.87625			15.4802	0.000129974
		4.42287	4.42287			15.71	2.87709			15.4912	0.000129992
		4.42516	4.42516			15.723	2.87741			15.4992	0.000130246
		4.42638	4.42638			15.7334	2.87747			15.5113	0.00013042
		4.43	4.43			15.7461	2.88081			15.5265	0.000130514
		4.43389	4.43389			15.76	2.88092			15.5387	0.000130551
		4.43737	4.43737			15.7712	2.88274			15.5487	0.000130635
		4.44068	4.44068			15.787	2.8852			15.562	0.000130658
		4.44412	4.44412			15.8028	2.88685			15.5759	0.00013068
		4.44811	4.44811			15.8129	2.88711			15.588	0.000130771
		4.45209	4.45209			15.8249	2.8877			15.5975	0.000130776
		4.45588	4.45588			15.8353	2.88789			15.6089	0.000130873
		4.46113	4.46113			15.8476	2.88885			15.6195	0.000131215
		4.46405	4.46405			15.8601	2.89007			15.6297	0.000131269
		4.46713	4.46713			15.8752	2.8901			15.6418	0.00013135
		4.47002	4.47002			15.8855	2.89243			15.6535	0.000131388
		4.47291	4.47291			15.8952	2.89618			15.6672	0.000131421
		4.47694	4.47694			15.9053	2.89644			15.676	0.000131444
		4.48019	4.48019			15.9166	2.89713			15.6907	0.000131473
		4.48446	4.48446			15.9285	2.89992			15.704	0.000131494
		4.48897	4.48897			15.9378	2.90023			15.7167	0.000131507
		4.49309	4.49309			15.9481	2.90213			15.7319	0.000131511
		4.49755	4.49755			15.9614	2.90217			15.742	0.000131639
		4.50072	4.50072			15.9753	2.90262			15.7548	0.000131676
		4.50371	4.50371			15.9862	2.90287			15.7651	0.000131746
		4.50727	4.50727			16.0062	2.90383			15.7823	0.00013177
		4.5104	4.5104			16.0166	2.90824			15.7924	0.000131989
		4.51347	4.51347			16.0273	2.90974			15.8077	0.000132151
		4.5166	4.5166			16.0439	2.91401			15.8182	0.000132178
		4.51952	4.51952			16.0591	2.91452			15.8292	0.000132245
		4.52271	4.52271			16.0725	2.92127			15.8393	0.000132312
		4.52757	4.52757			16.092	2.92187			15.8511	0.000132431
		4.53056	4.53056			16.1027	2.92421			15.864	0.000132446
		4.5334	4.5334			16.1159	2.92556			15.8762	0.000132589
		4.53878	4.53878			16.1301	2.92635			15.8887	0.000132595
		4.54235	4.54235			16.1411	2.92875			15.899	0.000132725
		4.54765	4.54765			16.152	2.92948			15.9159	0.000132734
		4.55069	4.55069			16.1705	2.93479			15.9255	0.000132773
		4.55454	4.55454			16.1817	2.93833			15.9404	0.000132789
		4.55759	4.55759			16.1918	2.93873			15.9544	0.000132818
		4.56126	4.56126			16.2042	2.93896			15.9627	0.000132818
		4.56428	4.56428			16.2149	2.94082			15.9735	0.000132895
		4.5677	4.5677			16.2237	2.94157			15.9874	0.000132897
		4.5714	4.5714			16.2378	2.94255			15.9974	0.000132956
		4.57528	4.57528			16.2506	2.94591			16.0093	0.000132967
		4.57874	4.57874			16.262	2.94597			16.0234	0.000133301
		4.58117	4.58117			16.272	2.95011			16.0308	0.000133444
		4.58428	4.58428			16.2882	2.95373			16.0413	0.000133447
		4.58709	4.58709			16.298	2.95602			16.0528	0.000133591
		4.59084	4.59084			16.3101	2.95618			16.0619	0.000133661
		4.59303	4.59303			16.3209	2.95714			16.072	0.000133704
		4.59617	4.59617			16.3331	2.95994			16.0888	0.000133749
		4.60049	4.60049			16.3498	2.96046			16.101	0.000133825
		4.60423	4.60423			16.3577	2.96535			16.1123	0.000133861
		4.60762	4.60762			16.3692	2.96811			16.1233	0.00013395
		4.61225	4.61225			16.383	2.97049			16.1334	0.000134029
		4.61526	4.61526			16.3974	2.97331			16.1442	0.000134222
		4.61859	4.61859			16.4089	2.97395			16.1523	0.000134227
		4.62357	4.62357			16.419	2.97405			16.1643	0.000134408
		4.6271	4.6271			16.4362	2.97758			16.1744	0.000134451
		4.6302	4.6302			16.445	2.97936			16.1843	0.000134656
		4.63319	4.63319			16.4552	2.98153			16.1973	0.000134671
		4.63592	4.63592			16.4677	2.98231			16.2097	0.000134736
		4.63893	4.63893			16.4783	2.9841			16.2233	0.000134905
		4.64171	4.64171			16.4911	2.98549			16.2353	0.000134957
		4.64518	4.64518			16.5046	2.98599			16.2456	0.000135012
		4.64807	4.64807			16.5198	2.98666			16.2556	0.000135224
		4.65152	4.65152			16.5319	2.98731			16.2658	0.000135224
		4.65564	4.65564			16.5426	2.99003			16.2808	0.000135247
		4.66013	4.66013			16.5553	2.9923			16.2919	0.000135277
		4.66381	4.66381			16.5649	2.99463			16.3048	0.000135295
		4.66736	4.66736			16.5751	2.99768			16.3161	0.000135322
		4.6699	4.6699			16.5852	3.00091			16.3274	0.000135353
		4.67322	4.67322			16.5958	3.00134			16.336	0.000135504
		4.67819	4.67819			16.6075	3.00157			16.3473	0.000135526
		4.68227	4.68227			16.6183	3.00188			16.3575	0.000135579
		4.68499	4.68499			16.6288	3.00301			16.3677	0.000135661
		4.6886	4.6886			16.6401	3.00344			16.3777	0.000135831
		4.69198	4.69198			16.6571	3.00496			16.3895	0.000135832
		4.69476	4.69476			16.6685	3.00644			16.4025	0.000135989
		4.69796	4.69796			16.6801	3.00808			16.4099	0.000135994
		4.70183	4.70183			16.6901	3.00882			16.4215	0.000136014
		4.70465	4.70465			16.6987	3.00893			16.4349	0.000136078
		4.7075	4.7075			16.7228	3.00914			16.4488	0.000136088
		4.71005	4.71005			16.732	3.01035			16.4595	0.000136209
		4.71343	4.71343			16.7467	3.01044			16.4731	0.000136225
		4.71719	4.71719			16.7572	3.01224			16.482	0.000136317
		4.72046	4.72046			16.7741	3.01392			16.492	0.000136443
		4.72375	4.72375			16.7872	3.01677			16.5064	0.000136518
		4.72731	4.72731			16.8168	3.01807			16.5212	0.000136541
		4.73127	4.73127			16.8267	3.02367			16.5329	0.000136553
		4.73495	4.73495			16.8371	3.02571			16.5444	0.00013657
		4.7382	4.7382			16.8479	3.0264			16.5623	0.000136706
		4.74131	4.74131			16.859	3.03085			16.5723	0.000136713
		4.74389	4.74389			16.8704	3.03346			16.5823	0.000136798
		4.74708	4.74708			16.8816	3.03492			16.5945	0.0001368
		4.75082	4.75082			16.909	3.03769			16.6103	0.000136961
		4.75457	4.75457			16.9198	3.04142			16.6237	0.000137022
		4.75774	4.75774			16.9339	3.04389			16.6384	0.000137339
		4.76069	4.76069			16.9439	3.04472			16.6502	0.000137363
		4.7633	4.7633			16.9682	3.04485			16.6597	0.000137398
		4.76619	4.76619			16.9773	3.0504			16.6714	0.000137494
		4.77081	4.77081			16.9934	3.05071			16.6812	0.000137504
		4.77753	4.77753			17.0064	3.05626			16.6907	0.000137617
		4.78197	4.78197			17.017	3.05708			16.7076	0.000137687
		4.78597	4.78597			17.0254	3.05764			16.7179	0.000137774
		4.78886	4.78886			17.0367	3.0594			16.7292	0.000137884
		4.79182	4.79182			17.0456	3.06225			16.7405	0.000137968
		4.79495	4.79495			17.0569	3.06268			16.7532	0.000138053
		4.79805	4.79805			17.0677	3.06536			16.7634	0.000138053
		4.8019	4.8019			17.0787	3.06709			16.776	0.000138358
		4.80485	4.80485			17.125	3.06728			16.7861	0.000138443
		4.80857	4.80857			17.1791	3.0674			16.7962	0.000138456
		4.81253	4.81253			17.1903	3.07106			16.8062	0.000138493
		4.8161	4.8161			17.1999	3.07125			16.8161	0.000138519
		4.81889	4.81889			17.2128	3.07244			16.8334	0.000138794
		4.82267	4.82267			17.2474	3.07316			16.8433	0.000138802
		4.82654	4.82654			17.2582	3.07347			16.8534	0.000139063
		4.83023	4.83023			17.2716	3.07413			16.8637	0.000139065
		4.83358	4.83358			17.2841	3.07425			16.8739	0.000139146
		4.83707	4.83707			17.3003	3.07972			16.8854	0.000139346
		4.84003	4.84003			17.3127	3.08137			16.8972	0.000139472
		4.84292	4.84292			17.3233	3.08426			16.9046	0.000139639
		4.84594	4.84594			17.3325	3.08883			16.9168	0.000139804
		4.84934	4.84934			17.3439	3.09126			16.9645	0.000139955
		4.85318	4.85318			17.3552	3.09178			16.9763	0.000140059
		4.85564	4.85564			17.3715	3.09438			16.9878	0.000140159
		4.8586	4.8586			17.3838	3.09558			16.9964	0.000140217
		4.861	4.861			17.3991	3.09679			17.0079	0.000140229
		4.86302	4.86302			17.4144	3.0982			17.0181	0.000140528
		4.86623	4.86623			17.4235	3.09962			17.0268	0.000140558
		4.87033	4.87033			17.4402	3.10144			17.0371	0.000140806
		4.87353	4.87353			17.4822	3.1017			17.0473	0.000140861
		4.87555	4.87555			17.4925	3.10359			17.0593	0.000140921
		4.87906	4.87906			17.5027	3.1047			17.0723	0.000140941
		4.88231	4.88231			17.5169	3.10476			17.0826	0.000141007
		4.88493	4.88493			17.5251	3.10568			17.0969	0.000141077
		4.8877	4.8877			17.5386	3.10806			17.1071	0.00014109
		4.89163	4.89163			17.5486	3.11095			17.121	0.000141176
		4.8945	4.8945			17.5609	3.1124			17.1349	0.000141314
		4.89883	4.89883			17.5736	3.11423			17.1449	0.000141379
		4.90228	4.90228			17.5835	3.11832			17.1578	0.000141475
		4.90542	4.90542			17.5931	3.11866			17.1715	0.000141524
		4.9086	4.9086			17.6425	3.11942			17.1833	0.000141619
		4.9124	4.9124			17.6536	3.12423			17.1929	0.000141647
		4.91506	4.91506			17.6632	3.12541			17.2038	0.000141674
		4.91851	4.91851			17.6963	3.12554			17.2138	0.000141754
		4.92129	4.92129			17.7065	3.12801			17.226	0.000141863
		4.92424	4.92424			17.7185	3.13056			17.2384	0.000141869
		4.92745	4.92745			17.7303	3.13073			17.2499	0.000141894
		4.93161	4.93161			17.7479	3.1372			17.2653	0.00014214
		4.93511	4.93511			17.7868	3.1376			17.2805	0.000142224
		4.93803	4.93803			17.7968	3.13871			17.297	0.000142261
		4.94072	4.94072			17.8132	3.1404			17.3092	0.000142377
		4.94341	4.94341			17.8242	3.14102			17.3198	0.000142391
		4.94786	4.94786			17.8339	3.14145			17.3349	0.000142399
		4.95108	4.95108			17.889	3.1425			17.3502	0.000142465
		4.95334	4.95334			17.9208	3.14252			17.3604	0.000142499
		4.95573	4.95573			17.9325	3.14281			17.3718	0.000142513
		4.95905	4.95905			17.9631	3.14304			17.3815	0.00014253
		4.96151	4.96151			17.9749	3.14382			17.3929	0.000142811
		4.96491	4.96491			17.9861	3.14446			17.4059	0.000142892
		4.96882	4.96882			17.9968	3.14817			17.416	0.000143044
		4.97338	4.97338			18.0293	3.15258			17.4277	0.000143088
		4.97764	4.97764			18.0573	3.15263			17.4389	0.000143199
		4.9808	4.9808			18.0672	3.1547			17.4543	0.000143296
		4.98669	4.98669			18.1003	3.15707			17.4654	0.000143474
		4.99104	4.99104			18.1103	3.15876			17.4778	0.000143625
		4.99401	4.99401			18.121	3.15905			17.4889	0.00014367
		4.99816	4.99816			18.1667	3.16026			17.4991	0.000143782
		5.00188	5.00188			18.2044	3.16064			17.5111	0.000143982
		5.00451	5.00451			18.2149	3.16106			17.5199	0.000144137
		5.00675	5.00675			18.2287	3.16185			17.5341	0.000144214
		5.00989	5.00989			18.2732	3.16386			17.5498	0.000144228
		5.01284	5.01284			18.3005	3.16401			17.5578	0.000144266
		5.01565	5.01565			18.3387	3.16524			17.5707	0.000144425
		5.02015	5.02015			18.3515	3.16541			17.5836	0.000144524
		5.02303	5.02303			18.3664	3.16555			17.5964	0.000144582
		5.02609	5.02609			18.3783	3.16629			17.6097	0.000144833
		5.02956	5.02956			18.388	3.16905			17.6212	0.000145039
		5.03512	5.03512			18.4296	3.16947			17.6339	0.000145185
		5.03857	5.03857			18.4381	3.16973			17.644	0.000145203
		5.04193	5.04193			18.4486	3.17021			17.6543	0.000145266
		5.04642	5.04642			18.4629	3.17148			17.666	0.000145277
		5.05073	5.05073			18.4781	3.17247			17.6762	0.000145296
		5.05362	5.05362			18.489	3.17385			17.6958	0.000145362
		5.05604	5.05604			18.502	3.17509			17.7056	0.000145558
		5.05813	5.05813			18.5171	3.17714			17.7164	0.000145719
		5.06171	5.06171			18.5536	3.17827			17.7266	0.000145786
		5.06495	5.06495			18.5938	3.17855			17.7379	0.000145839
		5.06856	5.06856			18.6017	3.17893			17.746	0.000145887
		5.07082	5.07082			18.612	3.17933			17.7574	0.000145965
		5.07419	5.07419			18.6245	3.17999			17.7675	0.00014613
		5.07722	5.07722			18.6353	3.18011			17.7776	0.000146295
		5.0805	5.0805			18.6454	3.18165			17.7882	0.00014638
		5.08363	5.08363			18.6612	3.18181			17.7997	0.000146484
		5.08664	5.08664			18.6728	3.18356			17.8101	0.000146528
		5.08962	5.08962			18.6837	3.18459			17.8224	0.000146646
		5.09404	5.09404			18.7295	3.18576			17.8357	0.000146704
		5.09618	5.09618			18.7397	3.1883			17.8429	0.000146743
		5.09942	5.09942			18.7497	3.18971			17.855	0.000146854
		5.10236	5.10236			18.793	3.19225			17.8679	0.000147207
		5.10604	5.10604			18.8029	3.19453			17.875	0.000147283
		5.10876	5.10876			18.8139	3.19565			17.8847	0.000147286
		5.11189	5.11189			18.8704	3.19963			17.895	0.000147419
		5.11568	5.11568			18.8821	3.20153			17.9061	0.000147456
		5.11939	5.11939			18.891	3.20198			17.9166	0.000147542
		5.12405	5.12405			18.9025	3.20617			17.9268	0.000147703
		5.12741	5.12741			18.9124	3.20777			17.9365	0.000147738
		5.12967	5.12967			18.9235	3.20797			17.9494	0.000147868
		5.13365	5.13365			18.9356	3.20868			17.9646	0.000147988
		5.13723	5.13723			18.9467	3.20956			17.976	0.000148248
		5.1401	5.1401			18.9574	3.21002			17.9875	0.00014827
		5.143	5.143			18.9688	3.21028			18.0069	0.00014854
		5.14591	5.14591			18.9791	3.21041			18.0271	0.000148562
		5.14908	5.14908			19.0152	3.21114			18.0372	0.000148591
		5.15248	5.15248			19.0289	3.21251			18.0473	0.00014861
		5.15623	5.15623			19.0395	3.2137			18.0595	0.000148687
		5.15906	5.15906			19.0682	3.21551			18.0747	0.000148703
		5.16241	5.16241			19.078	3.21602			18.0866	0.000148781
		5.165	5.165			19.1208	3.21999			18.099	0.000148827
		5.16745	5.16745			19.1326	3.22055			18.1159	0.000148897
		5.17049	5.17049			19.1452	3.22223			18.1326	0.000148908
		5.17353	5.17353			19.1693	3.22399			18.1458	0.000148935
		5.17699	5.17699			19.1782	3.22479			18.1597	0.000148949
		5.18127	5.18127			19.1899	3.2254			18.1773	0.000149033
		5.18483	5.18483			19.2307	3.22696			18.1872	0.000149192
		5.18846	5.18846			19.2405	3.22939			18.1979	0.00014927
		5.19124	5.19124			19.2483	3.2321			18.2082	0.000149335
		5.19467	5.19467			19.2584	3.23412			18.2195	0.000149555
		5.19789	5.19789			19.2707	3.24427			18.2268	0.000149562
		5.2007	5.2007			19.2826	3.24794			18.237	0.00014973
		5.20425	5.20425			19.2932	3.24932			18.2478	0.000149795
		5.20873	5.20873			19.3023	3.25755			18.262	0.00014985
		5.2115	5.2115			19.3123	3.25851			18.2733	0.000150049
		5.21624	5.21624			19.33	3.26091			18.284	0.000150165
		5.21929	5.21929			19.3415	3.26142			18.2999	0.000150449
		5.22393	5.22393			19.3522	3.2647			18.3152	0.000150557
		5.22707	5.22707			19.3624	3.26737			18.325	0.000150649
		5.23027	5.23027			19.3734	3.2703			18.3375	0.000150685
		5.23335	5.23335			19.3831	3.27287			18.3476	0.000150721
		5.23666	5.23666			19.3943	3.27712			18.3635	0.000150724
		5.24145	5.24145			19.403	3.27792			18.3733	0.000150738
		5.24414	5.24414			19.4133	3.2806			18.3877	0.000150835
		5.24852	5.24852			19.4252	3.28089			18.401	0.00015102
		5.25115	5.25115			19.4367	3.28207			18.4095	0.000151024
		5.25596	5.25596			19.4474	3.28209			18.4187	0.000151414
		5.25855	5.25855			19.4583	3.28777			18.4322	0.000151492
		5.26102	5.26102			19.4715	3.28836			18.4422	0.000151653
		5.26492	5.26492			19.4848	3.29159			18.4498	0.000151653
		5.26762	5.26762			19.4965	3.29183			18.4586	0.000151664
		5.27083	5.27083			19.5102	3.29429			18.4679	0.000151807
		5.27426	5.27426			19.5218	3.29455			18.4781	0.000152085
		5.27926	5.27926			19.5336	3.29491			18.4911	0.00015242
		5.28176	5.28176			19.5433	3.2978			18.5011	0.000152484
		5.28481	5.28481			19.5956	3.30124			18.5121	0.000152592
		5.28804	5.28804			19.6064	3.30626			18.5268	0.000152666
		5.29176	5.29176			19.6173	3.31192			18.5364	0.000152699
		5.29548	5.29548			19.6272	3.31449			18.5469	0.000152802
		5.29946	5.29946			19.6385	3.31565			18.5573	0.000153049
		5.3051	5.3051			19.652	3.31604			18.5666	0.000153084
		5.30787	5.30787			19.6632	3.31745			18.5766	0.000153152
		5.31155	5.31155			19.6724	3.31834			18.5909	0.000153288
		5.3146	5.3146			19.6823	3.32144			18.5983	0.000153341
		5.31582	5.31582			19.7331	3.32204			18.6135	0.000153382
		5.31878	5.31878			19.7436	3.32554			18.6244	0.000153408
		5.32219	5.32219			19.792	3.32626			18.6416	0.00015353
		5.32519	5.32519			19.805	3.32701			18.653	0.000153535
		5.32965	5.32965			19.8139	3.3323			18.6631	0.000153549
		5.3339	5.3339			19.8786	3.33731			18.6773	0.000153549
		5.33769	5.33769			19.8894	3.33865			18.6921	0.000153561
		5.34078	5.34078			19.902	3.3393			18.7071	0.0001536
		5.34381	5.34381			19.9147	3.33974			18.7162	0.000153631
		5.34691	5.34691			19.9251	3.34092			18.726	0.000153727
		5.35203	5.35203			19.9357	3.34092			18.7372	0.000153815
		5.35685	5.35685			19.9474	3.3412			18.7459	0.000153817
		5.36088	5.36088			19.9575	3.3438			18.7564	0.000153946
		5.36466	5.36466			19.967	3.34508			18.7676	0.000154023
		5.36755	5.36755			19.9784	3.3459			18.7842	0.000154263
		5.37071	5.37071			19.9937	3.34771			18.7975	0.000154266
		5.37421	5.37421			20.006	3.34893			18.8079	0.000154268
		5.37691	5.37691			20.0185	3.34925			18.8164	0.00015439
		5.38124	5.38124			20.0672	3.35008			18.8286	0.000154601
		5.38461	5.38461			20.0774	3.35295			18.8421	0.000154714
		5.38903	5.38903			20.0872	3.35384			18.851	0.000154717
		5.39146	5.39146			20.0989	3.3547			18.8609	0.000154789
		5.39715	5.39715			20.1104	3.35548			18.8725	0.000154889
		5.40147	5.40147			20.121	3.35554			18.8802	0.00015528
		5.40486	5.40486			20.177	3.35619			18.8923	0.000155315
		5.40859	5.40859			20.1876	3.35786			18.9063	0.000155334
		5.41074	5.41074			20.199	3.35838			18.9164	0.000155416
		5.41328	5.41328			20.2146	3.36329			18.9231	0.000155589
		5.41582	5.41582			20.2297	3.36581			18.9327	0.000155595
		5.42037	5.42037			20.2592	3.37087			18.9447	0.000155644
		5.42364	5.42364			20.2682	3.37499			18.9548	0.000155865
		5.42794	5.42794			20.276	3.3751			18.9642	0.000155916
		5.43111	5.43111			20.2884	3.37688			18.9746	0.000155973
		5.43448	5.43448			20.2991	3.37999			18.9861	0.000156194
		5.43804	5.43804			20.3098	3.38549			18.9995	0.0001562
		5.44139	5.44139			20.3249	3.39033			19.0125	0.000156238
		5.44498	5.44498			20.3395	3.39379			19.0233	0.000156282
		5.44852	5.44852			20.3498	3.39571			19.0308	0.000156532
		5.45293	5.45293			20.3602	3.39603			19.0424	0.000156538
		5.45569	5.45569			20.3718	3.39777			19.0523	0.000156562
		5.45831	5.45831			20.3836	3.39807			19.0633	0.000156946
		5.46154	5.46154			20.3938	3.40135			19.0732	0.000157256
		5.46501	5.46501			20.4038	3.4049			19.0845	0.000157259
		5.46836	5.46836			20.424	3.40698			19.1014	0.000157389
		5.4722	5.4722			20.4343	3.41031			19.1137	0.000157441
		5.47602	5.47602			20.4448	3.41328			19.1223	0.00015749
		5.47848	5.47848			20.4556	3.41405			19.1325	0.000157537
		5.48406	5.48406			20.4664	3.41716			19.1435	0.000157649
		5.48708	5.48708			20.4792	3.4227			19.1537	0.000157702
		5.49091	5.49091			20.4914	3.42462			19.1642	0.000157796
		5.49372	5.49372			20.5043	3.42928			19.1742	0.000157848
		5.49667	5.49667			20.5145	3.43019			19.1846	0.000158156
		5.49994	5.49994			20.5263	3.43119			19.2028	0.000158189
		5.50299	5.50299			20.5413	3.43173			19.2178	0.000158366
		5.50574	5.50574			20.552	3.43241			19.2324	0.000158619
		5.50795	5.50795			20.5615	3.43284			19.2424	0.00015867
		5.51094	5.51094			20.5773	3.43481			19.2531	0.000158958
		5.51394	5.51394			20.588	3.43518			19.2608	0.000159071
		5.51681	5.51681			20.6137	3.43585			19.2707	0.000159088
		5.52091	5.52091			20.6592	3.43861			19.2822	0.000159265
		5.52505	5.52505			20.6755	3.44105			19.2942	0.00015927
		5.52849	5.52849			20.6884	3.44273			19.3044	0.000159463
		5.53057	5.53057			20.6997	3.44972			19.3193	0.000159508
		5.53347	5.53347			20.7139	3.45005			19.3294	0.000159516
		5.53757	5.53757			20.7277	3.45356			19.3411	0.000159552
		5.53977	5.53977			20.7395	3.45377			19.3523	0.000159559
		5.54456	5.54456			20.7897	3.45378			19.3629	0.000159637
		5.54857	5.54857			20.7997	3.45837			19.3749	0.00015966
		5.55158	5.55158			20.811	3.46137			19.3892	0.000159704
		5.55548	5.55548			20.8231	3.46308			19.4031	0.000159848
		5.55764	5.55764			20.8332	3.46416			19.4119	0.000159939
		5.56039	5.56039			20.8441	3.46454			19.4222	0.000160081
		5.56348	5.56348			20.855	3.46536			19.4359	0.000160144
		5.56603	5.56603			20.9093	3.46722			19.4439	0.00016017
		5.56791	5.56791			20.9207	3.47061			19.4523	0.000160187
		5.57084	5.57084			20.9313	3.47297			19.4652	0.000160305
		5.57398	5.57398			20.9454	3.47441			19.4763	0.000160556
		5.57655	5.57655			20.9562	3.47869			19.4881	0.000160611
		5.58038	5.58038			20.9663	3.48024			19.4976	0.000160651
		5.58335	5.58335			20.976	3.48082			19.5089	0.000160882
		5.58685	5.58685			20.9857	3.48126			19.5193	0.00016118
		5.58951	5.58951			21.0217	3.48292			19.5294	0.000161387
		5.59207	5.59207			21.0318	3.48603			19.5448	0.000161553
		5.59456	5.59456			21.0425	3.48638			19.5563	0.000161621
		5.59798	5.59798			21.0558	3.49287			19.5639	0.000161824
		5.60071	5.60071			21.0667	3.50272			19.5777	0.000161842
		5.60286	5.60286			21.0787	3.50928			19.5949	0.00016208
		5.60589	5.60589			21.0886	3.50953			19.607	0.000162096
		5.60848	5.60848			21.1084	3.51021			19.6184	0.000162183
		5.61132	5.61132			21.1196	3.51061			19.6282	0.000162832
		5.61433	5.61433			21.1307	3.51498			19.6442	0.000163044
		5.61641	5.61641			21.1405	3.51914			19.6526	0.000163105
		5.61919	5.61919			21.19	3.51944			19.6649	0.000163116
		5.62224	5.62224			21.2097	3.5195			19.675	0.000163154
		5.62589	5.62589			21.2221	3.52049			19.6866	0.000163253
		5.62775	5.62775			21.2336	3.52295			19.6979	0.000163376
		5.63096	5.63096			21.2431	3.52355			19.7043	0.000164142
		5.63381	5.63381			21.2512	3.52541			19.7184	0.000164233
		5.63633	5.63633			21.303	3.53218			19.732	0.000164313
		5.63912	5.63912			21.3161	3.53313			19.7439	0.000164732
		5.64336	5.64336			21.3314	3.54049			19.7604	0.000164764
		5.64754	5.64754			21.3429	3.54445			19.7719	0.000164865
		5.6498	5.6498			21.354	3.54516			19.7879	0.000164948
		5.65259	5.65259			21.366	3.54647			19.7978	0.000165331
		5.65589	5.65589			21.376	3.5465			19.8114	0.000165364
		5.6586	5.6586			21.3867	3.54713			19.822	0.000165525
		5.66136	5.66136			21.3965	3.54856			19.8327	0.000165588
		5.66505	5.66505			21.4074	3.55222			19.844	0.000165601
		5.6686	5.6686			21.423	3.55685			19.8508	0.00016585
		5.67199	5.67199			21.4349	3.5597			19.8604	0.000165934
		5.67497	5.67497			21.4447	3.56224			19.872	0.000166187
		5.67845	5.67845			21.4564	3.56358			19.8812	0.000166189
		5.68137	5.68137			21.4675	3.56586			19.8925	0.00016621
		5.68437	5.68437			21.4798	3.5662			19.9051	0.000166293
		5.6869	5.6869			21.495	3.57499			19.9135	0.000166407
		5.68968	5.68968			21.5054	3.57726			19.9255	0.000166431
		5.69241	5.69241			21.5188	3.57905			19.9409	0.000166434
		5.69717	5.69717			21.5296	3.58125			19.9508	0.000166518
		5.70148	5.70148			21.5452	3.58327			19.9625	0.000166528
		5.70424	5.70424			21.5559	3.58424			19.9739	0.000166534
		5.70841	5.70841			21.5672	3.58574			19.9881	0.000166576
		5.71136	5.71136			21.579	3.58864			19.9987	0.000166683
		5.71402	5.71402			21.5907	3.58929			20.0103	0.000166819
		5.71687	5.71687			21.6016	3.59512			20.0272	0.000166896
		5.72086	5.72086			21.614	3.59539			20.0373	0.000167022
		5.72418	5.72418			21.6247	3.59569			20.0491	0.000167077
		5.72725	5.72725			21.6401	3.59759			20.0603	0.000167083
		5.73041	5.73041			21.6519	3.60405			20.0703	0.000167115
		5.73318	5.73318			21.6638	3.60629			20.0816	0.000167139
		5.73634	5.73634			21.6772	3.60662			20.0915	0.000167211
		5.73941	5.73941			21.6888	3.60915			20.1049	0.000167355
		5.74239	5.74239			21.6986	3.61086			20.1194	0.000167371
		5.74583	5.74583			21.7086	3.61503			20.1305	0.000167683
		5.7494	5.7494			21.7205	3.62374			20.1422	0.000167737
		5.75349	5.75349			21.7325	3.62403			20.1522	0.000167814
		5.75815	5.75815			21.7593	3.62487			20.1683	0.000167894
		5.76085	5.76085			21.7702	3.62971			20.1853	0.000167963
		5.76547	5.76547			21.8033	3.63069			20.1955	0.000168047
		5.76861	5.76861			21.8126	3.63249			20.2058	0.000168308
		5.77167	5.77167			21.8226	3.63424			20.2197	0.000168379
		5.77659	5.77659			21.8335	3.63567			20.2312	0.000168411
		5.78005	5.78005			21.8437	3.63888			20.2426	0.000168665
		5.78307	5.78307			21.8557	3.63948			20.2539	0.000169071
		5.786	5.786			21.8665	3.64079			20.2646	0.000169289
		5.78917	5.78917			21.8765	3.64219			20.2752	0.000169481
		5.79155	5.79155			21.8864	3.6451			20.2855	0.000169483
		5.79448	5.79448			21.8945	3.64734			20.2975	0.000169631
		5.79825	5.79825			21.9043	3.64946			20.3074	0.000169976
		5.80294	5.80294			21.9172	3.65257			20.3174	0.000170156
		5.80634	5.80634			21.9264	3.65259			20.33	0.000170293
		5.80869	5.80869			21.9385	3.65273			20.3414	0.000170618
		5.81116	5.81116			21.9512	3.65322			20.3515	0.000170914
		5.8182	5.8182			21.963	3.65355			20.3676	0.000171154
		5.82217	5.82217			21.9764	3.65391			20.3787	0.000171268
		5.82545	5.82545			21.9867	3.65412			20.3912	0.000171318
		5.82931	5.82931			21.9991	3.65797			20.4025	0.000171393
		5.83313	5.83313			22.0101	3.65871			20.4209	0.00017142
		5.83671	5.83671			22.0179	3.66006			20.4322	0.0001718
		5.83989	5.83989			22.0284	3.66298			20.4419	0.000171933
		5.84312	5.84312			22.0439	3.66709			20.4529	0.000172121
		5.84582	5.84582			22.0555	3.66856			20.4625	0.000172121
		5.85028	5.85028			22.0668	3.67211			20.4732	0.000172124
		5.85365	5.85365			22.0808	3.67467			20.4833	0.000172317
		5.8577	5.8577			22.0919	3.67817			20.4934	0.000172318
		5.86087	5.86087			22.1038	3.68468			20.5054	0.000172532
		5.86362	5.86362			22.1148	3.69083			20.5216	0.000172561
		5.86671	5.86671			22.1229	3.6916			20.5347	0.000172663
		5.87042	5.87042			22.1335	3.69192			20.5446	0.00017273
		5.87621	5.87621			22.1449	3.69562			20.5579	0.000172814
		5.8797	5.8797			22.1551	3.70363			20.57	0.000172877
		5.88208	5.88208			22.1665	3.70383			20.5803	0.000172923
		5.88542	5.88542			22.1781	3.7091			20.5953	0.000173068
		5.88893	5.88893			22.1896	3.71061			20.6155	0.000173344
		5.8912	5.8912			22.206	3.71216			20.6326	0.000173367
		5.89393	5.89393			22.2133	3.7163			20.6475	0.000173413
		5.89766	5.89766			22.2246	3.71647			20.6574	0.000173457
		5.90166	5.90166			22.2355	3.71819			20.6694	0.000173601
		5.9044	5.9044			22.2463	3.72079			20.6825	0.000173751
		5.9087	5.9087			22.2869	3.72647			20.6921	0.000173792
		5.91199	5.91199			22.3343	3.72832			20.7024	0.000173797
		5.91731	5.91731			22.3451	3.73308			20.7131	0.000173852
		5.92027	5.92027			22.3551	3.73425			20.7275	0.000173967
		5.92365	5.92365			22.3673	3.73504			20.7385	0.000174161
		5.92777	5.92777			22.4171	3.73551			20.752	0.000174263
		5.9308	5.9308			22.4285	3.73708			20.7657	0.000174298
		5.93378	5.93378			22.4392	3.73722			20.7756	0.000174487
		5.93682	5.93682			22.4492	3.73765			20.7856	0.000174626
		5.94081	5.94081			22.4587	3.73829			20.7965	0.000174677
		5.94434	5.94434			22.4827	3.74184			20.813	0.000174769
		5.9496	5.9496			22.4936	3.74367			20.8233	0.000174858
		5.95331	5.95331			22.5042	3.74509			20.8322	0.000175059
		5.95646	5.95646			22.5165	3.74537			20.8452	0.000175264
		5.95966	5.95966			22.5275	3.74927			20.8599	0.000175342
		5.96315	5.96315			22.5395	3.75054			20.8703	0.00017544
		5.96789	5.96789			22.5497	3.75781			20.8847	0.00017589
		5.97164	5.97164			22.5617	3.75993			20.8959	0.000175908
		5.97692	5.97692			22.5723	3.76199			20.9047	0.000176291
		5.97956	5.97956			22.5835	3.76233			20.9148	0.000176545
		5.98279	5.98279			22.5934	3.76286			20.9253	0.000176668
		5.98558	5.98558			22.6059	3.76431			20.9364	0.00017674
		5.98909	5.98909			22.6159	3.76498			20.9447	0.000176772
		5.99156	5.99156			22.6257	3.77062			20.9552	0.000176798
		5.99461	5.99461			22.6535	3.774			20.9665	0.000176958
		5.9981	5.9981			22.6656	3.77988			20.9787	0.00017724
		6.00093	6.00093			22.6764	3.78062			20.9891	0.000177284
		6.00503	6.00503			22.6885	3.78138			21.0031	0.000177432
		6.00686	6.00686			22.6979	3.78209			21.0151	0.000177677
		6.01117	6.01117			22.7096	3.78369			21.0236	0.000177846
		6.01455	6.01455			22.7244	3.78564			21.0331	0.000177848
		6.01779	6.01779			22.7355	3.78671			21.0479	0.000178341
		6.02044	6.02044			22.7466	3.78827			21.0586	0.000178389
		6.0251	6.0251			22.7604	3.78916			21.0677	0.000178448
		6.02814	6.02814			22.7859	3.79131			21.0778	0.000178451
		6.0315	6.0315			22.7975	3.79353			21.0897	0.00017861
		6.03454	6.03454			22.8068	3.79615			21.1011	0.000178769
		6.03945	6.03945			22.8178	3.80031			21.1112	0.000178849
		6.042	6.042			22.8666	3.80218			21.1229	0.000178946
		6.0464	6.0464			22.8792	3.80253			21.1329	0.000179238
		6.04989	6.04989			22.8892	3.80518			21.1402	0.000179269
		6.05227	6.05227			22.9016	3.80634			21.1502	0.000179374
		6.05492	6.05492			22.9115	3.80918			21.1647	0.000179394
		6.05804	6.05804			22.9221	3.81112			21.1739	0.000179437
		6.06131	6.06131			22.9685	3.81112			21.1812	0.000179465
		6.06433	6.06433			22.9815	3.81128			21.2008	0.000179539
		6.06695	6.06695			22.9924	3.8171			21.2135	0.000179769
		6.06972	6.06972			23.0032	3.81725			21.2245	0.000179817
		6.07357	6.07357			23.0223	3.82039			21.2347	0.000179885
		6.07893	6.07893			23.038	3.8239			21.2452	0.00018004
		6.08209	6.08209			23.0529	3.82464			21.2551	0.000180075
		6.08748	6.08748			23.0633	3.83148			21.2662	0.000180209
		6.09022	6.09022			23.0749	3.83256			21.2756	0.000180322
		6.09498	6.09498			23.086	3.8331			21.2886	0.000180447
		6.09834	6.09834			23.0949	3.83325			21.302	0.000180545
		6.10124	6.10124			23.1054	3.83335			21.3158	0.000180798
		6.105	6.105			23.1322	3.83686			21.3283	0.000180915
		6.10965	6.10965			23.1474	3.83803			21.3429	0.000180946
		6.11297	6.11297			23.187	3.84126			21.3537	0.000181326
		6.11557	6.11557			23.2001	3.84563			21.3677	0.000181383
		6.11823	6.11823			23.2108	3.84611			21.3778	0.000181419
		6.12157	6.12157			23.2206	3.84806			21.3882	0.000181454
		6.12366	6.12366			23.2309	3.85232			21.4017	0.000181615
		6.12694	6.12694			23.2416	3.8528			21.4112	0.000181676
		6.1298	6.1298			23.253	3.85369			21.4249	0.000181754
		6.13366	6.13366			23.2665	3.85489			21.4347	0.000182023
		6.13723	6.13723			23.2785	3.85496			21.4446	0.000182045
		6.14061	6.14061			23.2893	3.85835			21.4548	0.00018221
		6.144	6.144			23.2989	3.86016			21.4659	0.000182411
		6.14596	6.14596			23.3121	3.86547			21.4772	0.000182553
		6.14985	6.14985			23.3261	3.86664			21.4885	0.000182633
		6.15238	6.15238			23.3663	3.86857			21.4997	0.000182679
		6.15558	6.15558			23.3764	3.87455			21.5127	0.000182696
		6.15903	6.15903			23.3859	3.87629			21.5226	0.000182765
		6.16096	6.16096			23.3967	3.87803			21.5372	0.000182779
		6.16204	6.16204			23.4079	3.87821			21.5451	0.00018299
		6.16527	6.16527			23.42	3.88012			21.555	0.000183111
		6.16856	6.16856			23.4306	3.8811			21.5651	0.000183275
		6.17112	6.17112			23.4415	3.88153			21.5763	0.000183518
		6.17506	6.17506			23.4524	3.88504			21.5864	0.0001836
		6.17861	6.17861			23.4641	3.88518			21.5973	0.000183913
		6.18171	6.18171			23.5093	3.88827			21.6137	0.000184061
		6.18646	6.18646			23.5195	3.89192			21.624	0.000184162
		6.18796	6.18796			23.5299	3.89363			21.6337	0.00018448
		6.19075	6.19075			23.5712	3.89939			21.6525	0.0001845
		6.1946	6.1946			23.5837	3.90053			21.6597	0.000184569
		6.19839	6.19839			23.5947	3.91575			21.7125	0.000184757
		6.20205	6.20205			23.6044	3.91788			21.7228	0.000184822
		6.20507	6.20507			23.6146	3.91816			21.732	0.000185552
		6.20755	6.20755			23.6256	3.91847			21.7436	0.000186022
		6.21068	6.21068			23.6366	3.93296			21.7549	0.000186043
		6.21401	6.21401			23.6463	3.93415			21.7695	0.000186355
		6.21698	6.21698			23.6572	3.93442			21.7814	0.00018657
		6.21933	6.21933			23.6671	3.9375			21.7975	0.000186624
		6.22165	6.22165			23.7106	3.93896			21.8088	0.000186788
		6.22471	6.22471			23.7208	3.94091			21.8173	0.000186821
		6.22839	6.22839			23.733	3.94134			21.8266	0.000186833
		6.23094	6.23094			23.7451	3.94305			21.84	0.000186909
		6.23467	6.23467			23.7553	3.94823			21.8475	0.00018692
		6.23813	6.23813			23.7701	3.95008			21.8569	0.000187038
		6.24143	6.24143			23.7816	3.95185			21.8677	0.000187117
		6.24584	6.24584			23.7937	3.95468			21.8777	0.000187238
		6.24884	6.24884			23.8047	3.95694			21.8928	0.000187274
		6.25358	6.25358			23.8305	3.95794			21.904	0.000187315
		6.25727	6.25727			23.841	3.95829			21.9115	0.000187415
		6.26175	6.26175			23.8628	3.96128			21.9277	0.000187426
		6.26393	6.26393			23.874	3.96571			21.9377	0.000187678
		6.26735	6.26735			23.8867	3.96689			21.9479	0.000187894
		6.2695	6.2695			23.8967	3.96828			21.9622	0.000187926
		6.27284	6.27284			23.9081	3.96944			21.9719	0.000188041
		6.27589	6.27589			23.9193	3.97006			21.9788	0.000188175
		6.27867	6.27867			23.9284	3.97197			21.9854	0.000188185
		6.28188	6.28188			23.9404	3.97343			21.9961	0.000188333
		6.28503	6.28503			23.955	3.97353			22.0061	0.000188648
		6.28916	6.28916			23.9693	3.97421			22.0184	0.000188719
		6.29304	6.29304			23.9803	3.97428			22.0295	0.000188744
		6.29623	6.29623			23.9981	3.97724			22.0425	0.000188961
		6.30163	6.30163			24.0092	3.97775			22.0578	0.00018916
		6.30463	6.30463			24.0184	3.97812			22.0688	0.000189389
		6.30761	6.30761			24.0293	3.98068			22.0788	0.000189395
		6.31315	6.31315			24.0436	3.98377			22.0863	0.000189444
		6.31633	6.31633			24.0545	3.98799			22.0963	0.00018945
		6.32155	6.32155			24.0646	3.988			22.1066	0.000189482
		6.32423	6.32423			24.0744	3.99245			22.1137	0.000189488
		6.32917	6.32917			24.092	3.99466			22.1242	0.000189664
		6.33262	6.33262			24.1032	3.99547			22.1352	0.000189735
		6.33601	6.33601			24.112	4.00168			22.1513	0.000189777
		6.33917	6.33917			24.1235	4.00298			22.1639	0.000189804
		6.34249	6.34249			24.1321	4.00318			22.174	0.000189963
		6.3498	6.3498			24.1716	4.00827			22.1851	0.000190398
		6.35412	6.35412			24.1815	4.01136			22.1982	0.000190483
		6.35778	6.35778			24.1944	4.02374			22.2068	0.000190535
		6.36112	6.36112			24.206	4.0252			22.2152	0.000190963
		6.3662	6.3662			24.2144	4.02719			22.2254	0.000191148
		6.3694	6.3694			24.2274	4.02834			22.2366	0.000191208
		6.37261	6.37261			24.2379	4.02961			22.2475	0.000191252
		6.37622	6.37622			24.2489	4.03477			22.2601	0.000191268
		6.37846	6.37846			24.2596	4.03618			22.2703	0.000191281
		6.38207	6.38207			24.2712	4.03655			22.2803	0.000191336
		6.38516	6.38516			24.282	4.04047			22.2916	0.000191433
		6.38803	6.38803			24.2929	4.04225			22.3043	0.000191473
		6.39191	6.39191			24.3041	4.0428			22.3153	0.000191584
		6.3953	6.3953			24.3151	4.04351			22.328	0.00019161
		6.39851	6.39851			24.3267	4.04487			22.3414	0.000191652
		6.40142	6.40142			24.3412	4.04578			22.3513	0.000191737
		6.40393	6.40393			24.3523	4.04812			22.3621	0.00019175
		6.40713	6.40713			24.3641	4.04889			22.3721	0.000191983
		6.41011	6.41011			24.3754	4.05213			22.3814	0.000192028
		6.41434	6.41434			24.3884	4.05785			22.3916	0.00019223
		6.41757	6.41757			24.3996	4.05823			22.4045	0.000192277
		6.42145	6.42145			24.4494	4.05929			22.4198	0.000192299
		6.42555	6.42555			24.4609	4.06342			22.4308	0.000192316
		6.42877	6.42877			24.5256	4.06351			22.4428	0.000192541
		6.43323	6.43323			24.5635	4.06468			22.453	0.000192544
		6.43684	6.43684			24.5754	4.06884			22.4629	0.000192625
		6.44062	6.44062			24.5858	4.07009			22.4715	0.000192692
		6.44278	6.44278			24.5976	4.0704			22.4817	0.000192723
		6.44603	6.44603			24.6076	4.0734			22.4958	0.000193164
		6.44955	6.44955			24.6173	4.07382			22.5039	0.000193258
		6.45427	6.45427			24.6284	4.07438			22.5144	0.000193333
		6.45738	6.45738			24.6382	4.0744			22.5248	0.000193348
		6.46145	6.46145			24.6501	4.07513			22.5349	0.000193411
		6.46463	6.46463			24.6621	4.0864			22.5459	0.00019397
		6.46781	6.46781			24.6694	4.08677			22.5575	0.000194152
		6.47043	6.47043			24.6794	4.08694			22.5735	0.000194232
		6.47433	6.47433			24.6922	4.08813			22.5837	0.000194377
		6.47809	6.47809			24.7056	4.0882			22.5948	0.000194668
		6.48191	6.48191			24.7204	4.09624			22.6044	0.000194727
		6.48505	6.48505			24.7331	4.10095			22.621	0.000195008
		6.48778	6.48778			24.7432	4.10145			22.6306	0.00019518
		6.48982	6.48982			24.7528	4.10748			22.6421	0.000195543
		6.49215	6.49215			24.7661	4.11009			22.6533	0.000195715
		6.49513	6.49513			24.7788	4.1107			22.6646	0.000196454
		6.49814	6.49814			24.7888	4.11083			22.6778	0.000196467
		6.50253	6.50253			24.7998	4.12122			22.6909	0.000196473
		6.50671	6.50671			24.8115	4.12522			22.7015	0.000196492
		6.50914	6.50914			24.8541	4.12588			22.713	0.00019665
		6.51273	6.51273			24.8656	4.12791			22.7208	0.000196724
		6.51675	6.51675			24.8773	4.12896			22.7331	0.000196797
		6.52032	6.52032			24.8895	4.13013			22.7431	0.000197034
		6.5234	6.5234			24.9441	4.13125			22.7536	0.000197043
		6.52684	6.52684			24.9538	4.13198			22.7642	0.000197258
		6.5309	6.5309			24.964	4.13293			22.7789	0.000197492
		6.53491	6.53491			24.9741	4.13378			22.7961	0.000197548
		6.53805	6.53805			24.9854	4.13599			22.8069	0.000197586
		6.54085	6.54085			24.9965	4.13993			22.8218	0.000197922
		6.54419	6.54419			25.0081	4.14029			22.8351	0.000198187
		6.5491	6.5491			25.0188	4.1412			22.8462	0.000199018
		6.55361	6.55361			25.0331	4.14512			22.8589	0.000199033
		6.55655	6.55655			25.0772	4.14628			22.8693	0.000199139
		6.55905	6.55905			25.089	4.1492			22.8803	0.000199143
		6.56212	6.56212			25.0981	4.15423			22.8918	0.000199147
		6.56597	6.56597			25.1083	4.16089			22.899	0.000199426
		6.56842	6.56842			25.1216	4.16201			22.9095	0.00019946
		6.57423	6.57423			25.1329	4.1645			22.9227	0.000199773
		6.57883	6.57883			25.1439	4.16911			22.9335	0.000200165
		6.58255	6.58255			25.1515	4.17066			22.9549	0.00020018
		6.58543	6.58543			25.1984	4.17669			22.9659	0.000200225
		6.58914	6.58914			25.2106	4.18248			22.9769	0.000200246
		6.59131	6.59131			25.222	4.18265			22.9865	0.000200252
		6.5954	6.5954			25.2309	4.18801			22.9978	0.00020037
		6.59765	6.59765			25.2426	4.18926			23.0104	0.000200446
		6.60023	6.60023			25.2871	4.1898			23.0173	0.00020054
		6.60365	6.60365			25.2976	4.19127			23.0272	0.000200787
[truncated: 29,408 more rows]

## Sheet: Fig. 3
(Fig. 3C)				(Fig. 3D)				(Fig. 3E)												(Fig. 3F left)								(Fig. 3F right)				(Fig. 3G left)								(Fig. 3G right)
								viscosity (Pa·s)												HSS/OSS								HSS/OSS				LSS								LSS
Fiber diameter (μm)				stretch (-)				water				standard medium				XG-enriched medium				shear rate (s-1)				viscosity (Pa·s)				day 1	day 4	day 8	day 14	shear rate (s-1)				viscosity (Pa·s)				day 1	day 4	day 8	day 14
unseeded	HSS	OSS	LSS	day 1	day 4	day 8	day 14	shear rate (s-1)	sample 1	sample 2	sample 3	shear rate (s-1)	sample 1	sample 2	sample 3	shear rate (s-1)	sample 1	sample 2	sample 3	day 1	day 4	day 8	day 14	day 1	day 4	day 8	day 14	mean shear stress (Pa)				day 1	day 4	day 8	day 14	day 1	day 4	day 8	day 14	mean shear stress (Pa)
4.646	4.346	4.858	4.244	1.025	1.0271	1.0195	1.02	10	0.00084078	0.00075307	0.00074528	10	0.00374	0.00538	0.00517	10	0.01044	0.01281	0.01322	1433.72	1147.02	1338.15	1338.15	0.00267745	0.00272971	0.00269291	0.00258984	3.51549	3.09373	3.15455	3.07934	85.9858	38.3197	47.8997	95.5657	0.00444686	0.00615795	0.00480538	0.00383398	0.502641	0.330468	0.490616	0.424745
4.317	4.614	5.199	3.019	1.0256	1.0242	1.0245	1.0216	14.678	0.00080101	0.00073812	0.00073883	14.678	0.00334	0.00436	0.00421	14.678	0.00946	0.01128	0.01146	1338.15	1051.46	1147.02	1147.02	0.00276113	0.0025203	0.00261481	0.00267128	STD shear stress (Pa)				57.246	62.1528	81.3126	90.8926	0.0049411	0.00478355	0.004949	0.00434066	STD shear stress (Pa)
4.153	4.469	4.434	4.459	1.03	1.023	1.0251	1.0182	21.5443	0.00080188	0.00074394	0.00072917	21.5443	0.00292	0.0035	0.00341	21.5443	0.00838	0.00973	0.00976	1433.72	1338.15	1242.59	1338.22	0.00270113	0.00263824	0.00269291	0.00253984	0.350211	0.323474	0.271864	0.400772	109.819	71.7327	100.473	109.819	0.00474396	0.00558628	0.0050184	0.00380398	0.169761	0.0951654	0.144398	0.0746497
4.727	5.283	4.836	4.707	1.0292	1.024	1.0321	1.0256	31.6228	0.00079874	0.0007472	0.0007132	31.6228	0.00251	0.00284	0.00279	31.6228	0.00725	0.00834	0.00821	1147.02	1147.02	1147.02	1147.04		0.00255589	0.00272076	0.0024584					100.473	47.8997	100.473	109.925		0.00546628	0.00533081	0.00339883
4.776	3.934	4.494	4.5	1.0259	1.0259	1.0244	1.0264	46.4159	0.00079854	0.00074984	0.00071494	46.4159	0.00215	0.00232	0.00229	46.4159	0.0062	0.00706	0.00687	1338.15	1051.46	1147.02	955.891		0.00267736	0.00253861	0.00256984					162.392	66.8259	105.146	100.366		0.00549152	0.00466568	0.00394338
5	4.803	4.806	4.082	1.0283	1.0241	1.0335	1.0246	68.1292	0.00080183	0.00075741	0.00071538	68.1292	0.00185	0.00194	0.00191	68.1292	0.0053	0.00596	0.00575	1338.15	1338.15	1338.15	1433.72									124.306	85.9858	138.559	138.601
4.789	4.65	4.992	4.473	1.0141	1.0253	1.0225	1.0231	100	0.00080968	0.00077219	0.00072574	100	0.00161	0.00167	0.00164	100	0.00454	0.00505	0.00485	1242.59	1242.59	1147.02	1147.02										47.8997	119.399	124.263
4.945	4.381	4.588	4.573	1.0233	1.0212	1.0178	1.0242					146.78	0.00144	0.00148	0.00146	146.78	0.00389	0.00429	0.00411	1051.46	1051.46	1051.46	1051.46
4.962	3.918	4.99	4.265	1.0255	1.0206	1.0256	1.0178					215.443	0.00135	0.00137	0.00135	215.443	0.00336	0.00369	0.00352	1338.15	1242.59	1147.02	1242.63
4.932	3.947	4.654	4.636	1.016	1.0228	1.0296	1.0248									316.228	0.00294	0.0032	0.00305
4.409	4.236	4.726	4.314	1.0249	1.0236	1.0282	1.0198									464.159	0.00265	0.00284	0.00273
4.228	4.678	5.178	4.466	1.0192	1.0198	1.0187	1.0223									681.292	0.00253	0.00266	0.00257
4.811	4.865	4.681	4.129	1.0202	1.0153	1.0179	1.0195
4.503	3.083	4.847	4.836		1.0259	1.0255	1.0254
4.794	2.886	4.561	2.982
4.442	4.339	4.439	4.2
4.937	4.533	4.169	4.802
4.394	4.559	4.033	4.529
4.691	2.593	4.648	4.466
4.356	4.55	2.836	4.339
4.794	4.887	4.301	3.25
4.655	4.874	4.622	4.65
4.233	4.523	4.844	4.462
5.101	4.578	4.546	4.269
4.962	4.791	4.432	4.508
4.508	5.125	4.68	4.481
4.655	4.448	3.044	4.791
4.332	4.142	2.678	3.315
4.691	4.411	2.928	4.366
4.646	4.233	1.748	4.353

## Sheet: Fig. 4
(Fig. 4A)			(Fig. 4B)
normalized mass (-)			total DNA (μg) / tissue
HSS	OSS	LSS	HSS	OSS	LSS
1.87325	1.59542	1.18259	21.3823	26.5039	6.09271
1.93866	1.80741	1.35934	19.1014	18.2791	10.4821
1.47134	1.75	1.66425	6.70787	18.6536	8.79198
1.58182	1.84422	1.37665	8.90939	8.77639	9.00877
	1.7022	1.39845		12.1458	4.37834

## Sheet: Fig. 5
Relative gene expression wrt GAPDH (-) (Fig. 5B, C)
CNN1			SMTN			ACTA2			S100A4			VIM			CD163			IL10			IL6			TNF			MCP1			CD68
HSS	OSS	LSS	HSS	OSS	LSS	HSS	OSS	LSS	HSS	OSS	LSS	HSS	OSS	LSS	HSS	OSS	LSS	HSS	OSS	LSS	HSS	OSS	LSS	HSS	OSS	LSS	HSS	OSS	LSS	HSS	OSS	LSS
0.033058	0.442975	0.271074	2.02069	2.15862	0.903448	0.282213	1.62451	0.742292	2.484	1.4443	1.08067	0.854043	1.57046	1.05758	0.127524	1.0457	0.851222	2.02899	1.08696	1.01449	0.833922	1.1479	1.19738	0.12987	0.827922	1.07143	0.578072	1.36017	1.05207	1.30765	1.25494	1.09681
0.271074	0.476033	0.409917	1.71035	2.11035	1.52414	0.93913	1.93597	1.48063	1.90525	1.3265	1.20358	1.47585	1.58143	1.18771	0.436769	1.99044	1.76089	0.724638	1.08696	1.37681	1.10449	0.908632	1.18627	0.438312	1.52597	1.94805	1.26709	1.5374	1.47077	1.36645	1.38064	1.07045
0.059504	0.191736	3.09422	1.3931	3.22759	0.648276	0.332806	0.195257	0.81581	1.43918	1.78233	1.04994	0.499483	0.282462	0.693906	0.98831	0.310308	0.941552	2.17391	3.4058	0.797101	0.428067	1.39324	0.575467	1.31493	1.67208	1.25	0.403929	0.193721	0.675276	1.48809	1.46782	0.948809
0.138843	0.204959	0.224793		2.34483	0.924138	0.595257	0.916996	0.961265		4.01024	0.665813	0.595771	0.736303	1.0608		1.44633	0.446334	2.97101	6.30435	0.434783		2.03332	1.04089	2.14286	3.50649	0.340909	0.934602	1.24751	0.758741		2.09833	0.883933
	0.277686			3.46207			1.09802			3.37516			1.08242			1.96918			4.27536	1.37681		0.91368			2.3539	0.38961		0.962767	1.04314		1.61379

## Sheet: Fig. 6
Relative gene expression wrt GAPDH (Fig. 6A)																																										(Fig. 6B left)			(Fig. 6B middle)			(Fig. 6B right)
TIMP2			TIMP1			MMP9			MMP2			MMP1			TGFB1			FBN2			FBN1			ELN			VCAN			DCN			LOX			COL3A1			COL1A1			HYP (μg) / tissue (mg)			GAG (μg) / tissue (mg)			superficial thickness (μm)
HSS	OSS	LSS	HSS	OSS	LSS	HSS	OSS	LSS	HSS	OSS	LSS	HSS	OSS	LSS	HSS	OSS	LSS	HSS	OSS	LSS	HSS	OSS	LSS	HSS	OSS	LSS	HSS	OSS	LSS	HSS	OSS	LSS	HSS	OSS	LSS	HSS	OSS	LSS	HSS	OSS	LSS	HSS	OSS	LSS	HSS	OSS	LSS	HSS	OSS
1.28576	1.93874	0.974273	1.09486	1.42513	1.12206	0.301796	0.587169	1.11754	0.950001	1.92639	0.916481	9.5311	2.00683	1.19892	1.12956	0.969153	0.854739	0.568783	2.27513	0.449735	0.533405	1.79797	0.664351	0.039474	2.04323	0.309211	0.540054	2.25623	0.644564	1.41814	1.92369	0.965583	0.228529	1.40641	0.675067	0.242609	2.10863	0.665132	0.10499	1.79018	0.650776	2.52482	2.42852	1.81227	8.61768	11.1135	3.76315	55	32.5
1.89709	2.37366	1.55743	1.42044	1.66112	1.15146	0.435928	1.92712	1.47545	1.81743	1.23562	1.48603	1.92989	1.63935	1.04105	1.27987	1.9069	1.31127	2.22222	2.96296	1.81217	1.78247	2.09727	1.77606	2.04417	2.74812	2.26222	2.04671	2.85829	1.9697	1.78872	2.43154	1.72991	1.28236	2.06141	1.74211	1.78646	2.67796	1.77477	1.51844	2.2344	1.75869	0.830846	2.46059	0.617606	7.66357	11.231	9.38829	66.25	45
1.30781	1.13538	0.608576	1.23278	0.822088	0.781627	0.482464	0.385287	1.10659	1.3218	1.61467	0.710238	1.84829	4.2851	0.599739	0.892877	0.757151	1.01402	1.32275	1.75926	0.582011	1.23891	1.03581	0.532336	1.07613	1.15695	0.328008	0.856086	0.970097	0.636564	1.48636	1.48138	0.738751	0.462687	0.690971	0.524835	1.06013	1.39538	0.703045	0.699904	0.821669	0.606133	1.2436	2.9307	1.20677	9.31156	11.8195	11.0961	54.1667	49.1667
2.29985	1.4925	0.886064	0.963305	1.1112	0.802356		0.938922	0.300428	1.24699	1.67878	0.887247	3.6192	3.65406	1.16029		0.748177	0.819966	0.661376	1.25661	1.78571	1.58204	1.6574	1.24372	0.577068	1.8656	1.10056	1.34664	1.57316	1.27663	1.36589	1.93255	0.864399		0.777343	1.05799	1.50772	2.39622	0.857057	1.93219	2.06606	0.984405	1.17248	1.47543	3.09834	8.97363	7.47992	10.5647	57.5	53.75
	1.91026	0.97366		1.54213	1.14249		0.936869						2.85681			0.568704			0.939153	0.37037		1.9241	0.783538		1.7641			1.86069	0.472547		1.99976	0.701361		0.619036			2.49781			2.48727			1.37682	1.27269		10.3684	5.75827		53.5
[truncated: 20 more columns]

## Sheet: Supp. Fig. S1
Relative gene expression wrt. GAPDH
(Supp. Fig. S1A)	(Supp. Fig. S1B)	(Supp. Fig. S1C)	(Supp. Fig. S1D)	(Supp. Fig. S1E)	(Supp. Fig. S1F)	(Supp. Fig. S1G)
see Fig. 4	See Fig. 4	See Fig. 5	See Fig. 5	See Fig. 5	See Fig. 5	See Fig. 5

## Sheet: Supp. Fig. S2
Total protein production (ng) (Supp. Fig. S2A)																											Protein production normalized to DNA content (ng/μg) (Supp. Fig. S2B)
IL-6			MCP-1			IL-1			TNFα			TIMP-1			MMP-1			MMP-9			TGFβ-1			CTGF			IL-6			MCP-1			IL-1			TNFα			TIMP-1			MMP-1			MMP-9			TGFβ-1
HSS	OSS	LSS	HSS	OSS	LSS	HSS	OSS	LSS	HSS	OSS	LSS	HSS	OSS	LSS	HSS	OSS	LSS	HSS	OSS	LSS	HSS	OSS	LSS	HSS	OSS	LSS	HSS	OSS	LSS	HSS	OSS	LSS	HSS	OSS	LSS	HSS	OSS	LSS	HSS	OSS	LSS	HSS	OSS	LSS	HSS	OSS	LSS	HSS	OSS
910296	481556	894748	140594	155101	159406	3656.5	160.5	793	124.5	42	79.5	62610000	37461130	46699990	5700592	1393882	1915089	938065	3523765	2736164	5151	3932.5	8428	0	1448.5	1559	0.978734	0.270036	1.11329	15.1164	8.6974	19.8341	3.9314	0.0900015	0.986689	13.386	2.35518	9.89178	6.73171	2.10066	5.81064	6.12917	0.781629	2.38285	1.00859	1.97598	3.40447	0.553826	0.220518
384703	779616	666041	185828	150636	141130	571	179	14	102	33.5	58.5	45791580	48220200	41723540	1615633	1219391	1140035	2717099	2605034	3714532	5748.5	3857.5	5499.5	769.5	680.5	1181.5	0.364368	0.504626	0.988026	17.6006	9.75033	20.9357	0.540818	0.115862	0.020768	9.66085	2.16837	8.67808	4.33711	3.12118	6.1894	1.53023	0.789282	1.69116	2.57348	1.68617	5.51025	0.544465	0.249687
2441258	2448857	764782	155867	149914	146550	42	4996	6.5	30.5	43	42	50915000	41004180	39346790	1449971	1971818	1049204	1375168	1620742	2068699	11536.5	26133.5	4280.5	2460.5	6445	331.5	1.86991	1.79418	1.1198	11.9388	10.9836	21.4579	0.0321705	3.66038	0.00951733	2.33619	3.15044	6.14966	3.8999	3.00422	5.76118	1.11062	1.44468	1.53625	1.05333	1.18745	3.029	0.883653	1.9147
1325954	740020	540394	114146	153170	143168	184.5	0	46	24	0	0	59435000	43354880	31545380	1564343	1415338	1123177	862498	983971	1337783	8565.5	5674	2752.5	1588.5	1622	1001.5	0.899576	0.463092	0.877207	7.74408	9.5851	23.2401	0.125172	0	0.0746706	1.62825	0	0	4.03229	2.71308	5.12068	1.06131	0.885695	1.82322	0.585151	0.615753	2.17159	0.581115	0.35507
	784062	1552704		126376	134850		0	480		0	111		46296970	34317980		1221517	2069709		986270	2817470		4529	37931.5		1277	2271		0.529379	2.5108		8.53263	21.806		0	0.776183		0	17.9492		3.12586	5.54938		0.824738	3.34682		0.665905	4.55598		0.305787
[truncated: 4 more columns]

## Sheet: Supp. Fig. S3
Relative gene expression wrt GAPDH (-) (Supp. Fig. S3)
NOX2			NFKB1			LIPA
HSS	OSS	LSS	HSS	OSS	LSS	HSS	OSS	LSS
0.046095	0.476312	1.0653	0.952859	1.91575	0.927783	1.10936	1.03982	1.06511
0.37388	1.84891	1.74136	1.60983	2.17151	1.44935	1.69722	2.15866	1.55815
0.204866	0.230474	0.927017	1.01304	2.47242	0.807422	1.26106	0.897598	0.786979
0.189501	0.62484	0.266325	2.001	2.13641	0.927783	1.42541	1.54235	0.922882
	0.614597			2.65797	0.887663		1.47914	0.666877
